# Supplementary material for: Dysregulated RNA editing of EIF2AK2 in polycystic ovary syndrome: clinical relevance and functional implications
Source: BMC Med. 2024 Jun 10;22:229. doi: 10.1186/s12916-024-03434-8 (PMC11163819; doi:10.1186/s12916-024-03434-8)
Supplement: Supplementary file 2 — Additional file 2: Fig S1. The principal components of differential editing events reveal the difference in RNA editing patterns between the PCOS and Controls. Table S3. Consistent differential editing events in multiple datasets. Table S4. Consistent differentially edited genes in multiple datasets. Table S5. KEGG functional analysis of consistent differentially edited genes in multiple datasets. Table S6. GO Biological Process analysis of consistent differentially edited genes in multiple datasets. Table S7. GO Cellular Component analysis of consistent differentially edited genes in multiple datasets. Table S8. GO Molecular Function analysis of consistent differentially edited genes in multiple datasets. Table S9. Differential editing events between PCOS and Controls in peripheral blood samples. Table S10. 123 differentially expressed genes in response to EIF2AK2 overexpression. [file 12916_2024_3434_MOESM2_ESM.zip]

Archive with 2 entries (2 files):
- Table S3-10R2.xlsx
- Supplementary Figure 1_ESM.pdf
