# Supplementary material for: Dysregulated RNA editing of EIF2AK2 in polycystic ovary syndrome: clinical relevance and functional implications
Source: BMC Med. 2024 Jun 10;22:229. doi: 10.1186/s12916-024-03434-8 (PMC11163819; doi:10.1186/s12916-024-03434-8)
Supplement: Supplementary file 2 — Additional file 2: Fig S1. The principal components of differential editing events reveal the difference in RNA editing patterns between the PCOS and Controls. Table S3. Consistent differential editing events in multiple datasets. Table S4. Consistent differentially edited genes in multiple datasets. Table S5. KEGG functional analysis of consistent differentially edited genes in multiple datasets. Table S6. GO Biological Process analysis of consistent differentially edited genes in multiple datasets. Table S7. GO Cellular Component analysis of consistent differentially edited genes in multiple datasets. Table S8. GO Molecular Function analysis of consistent differentially edited genes in multiple datasets. Table S9. Differential editing events between PCOS and Controls in peripheral blood samples. Table S10. 123 differentially expressed genes in response to EIF2AK2 overexpression. [file 12916_2024_3434_MOESM2_ESM.zip › Table S3-10R2.xlsx]

## Sheet: Table S3
Table S3. Consistent Differential Editing Sites in Multiple Datasets
Dataset	Number	Member
PRJNA576231 PRJNA645705 PRJNA649934_GC PRJNA649934_OC PRJNA794860 PRJNA798018_ABD	1	DEGS1:chr1:224192776
PRJNA576231 PRJNA649934_GC PRJNA649934_OC PRJNA707301	1	TUBA1B:chr12:49128795
PRJNA576231 PRJNA707301 PRJNA794860 PRJNA938949	1	TRIM56:chr7:101091607
PRJNA540679 PRJNA576231 PRJNA645705 PRJNA938949	1	STK4:chr20:45079135
PRJNA645705 PRJNA649934_GC PRJNA719824 PRJNA794860	1	ERCC2:chr19:45350155
PRJNA645705 PRJNA707301 PRJNA794860 PRJNA798018_GF	1	ZNF83:chr19:52618122
PRJNA576231 PRJNA649934_GC PRJNA707301	1	SIGLEC11:chr19:49949164
PRJNA576231 PRJNA649934_GC PRJNA794860	2	NUP43:chr6:149724613
		RBM3:chrX:48577960
PRJNA576231 PRJNA649934_GC PRJNA649934_OC	1	RPL10P9:chr5:168616956
PRJNA576231 PRJNA645705 PRJNA649934_GC	1	MAGT1:chrX:77827624
PRJNA576231 PRJNA649934_GC PRJNA938949	2	PSMB2:chr1:35602151
		LDHAP4:chr9:14922222
PRJNA576231 PRJNA649934_GC PRJNA798018_GF	1	RHOA:chr3:49359890
PRJNA576231 PRJNA707301 PRJNA794860	1	SCARB1:chr12:124783357
PRJNA576231 PRJNA645705 PRJNA707301	3	KAT8:chr16:31123721
		RPS19:chr19:41872804
		AASS:chr7:122075147
PRJNA576231 PRJNA707301 PRJNA938949	5	ACTR3:chr2:113949123
		AC013394.1:chr15:92889277
		CCNYL1:chr2:207755025
		PRKX:chrX:3609728
		AC087721.2:chr15:41299219
PRJNA576231 PRJNA794860 PRJNA938949	8	MDM4:chr1:204552096
		MAGT1:chrX:77828418
		NUP43:chr6:149724861
		AC018638.5:chr7:128653979
		MRPS16:chr10:73250084
		HOOK3:chr8:43021808
		DUXAP9:chr14:19097492
		PTPN14:chr1:214350558
PRJNA576231 PRJNA794860 PRJNA798018_ABD	1	METTL7A:chr12:50931523
PRJNA576231 PRJNA794860 PRJNA798018_GF	1	ATG14:chr14:55367644
PRJNA576231 PRJNA649934_OC PRJNA938949	1	CHMP3:chr2:86504167
PRJNA540679 PRJNA576231 PRJNA798018_ABD	1	POLR1E:chr9:37503395
PRJNA576231 PRJNA645705 PRJNA938949	4	EMC1:chr1:19216753
		ANAPC16:chr10:72220101
		TMOD3:chr15:51915004
		KRR1:chr12:75496272
PRJNA576231 PRJNA719824 PRJNA938949	1	ALDH6A1:chr14:74058840
PRJNA576231 PRJNA798018_ABD PRJNA938949	1	RPL7L1:chr6:42888418
PRJNA576231 PRJNA798018_GF PRJNA938949	1	GATC:chr12:120461213
PRJNA576231 PRJNA798018_ABD PRJNA798018_GF	1	SLC35E1:chr19:16550675
PRJNA649934_GC PRJNA707301 PRJNA938949	1	SAR1A:chr10:70163953
PRJNA645705 PRJNA649934_GC PRJNA794860	2	NPEPPS:chr17:47531488
		POMK:chr8:43130031
PRJNA649934_GC PRJNA794860 PRJNA938949	1	NBPF14:chr1:148532080
PRJNA649934_OC PRJNA679416 PRJNA794860	1	EIF3I:chr1:32231289
PRJNA679416 PRJNA794860 PRJNA798018_ABD	1	MCRIP1:chr17:81822816
PRJNA540679 PRJNA707301 PRJNA794860	1	RBM39:chr20:35713270
PRJNA645705 PRJNA707301 PRJNA794860	2	AC005261.1:chr19:57304919
		SDHAF4:chr6:70589346
PRJNA707301 PRJNA794860 PRJNA938949	5	KATNBL1:chr15:34142748
		RBSN:chr3:15072229
		HP1BP3:chr1:20774875
		SMPD4:chr2:130158481
		GSR:chr8:30679086
PRJNA645705 PRJNA707301 PRJNA938949	3	MDM4:chr1:204556585
		NDUFC2:chr11:78069071
		ZNF587:chr19:57860469
PRJNA645705 PRJNA707301 PRJNA798018_GF	1	PAICS:chr4:56460709
PRJNA707301 PRJNA719824 PRJNA938949	1	LONP2:chr16:48354269
PRJNA707301 PRJNA798018_ABD PRJNA798018_GF	3	ZC3H18:chr16:88577597
		APOL6:chr22:35661204
		FAM126B:chr2:200977600
PRJNA540679 PRJNA794860 PRJNA938949	1	NFATC2IP:chr16:28956653
PRJNA645705 PRJNA719824 PRJNA794860	1	MDM2:chr12:68843263
PRJNA645705 PRJNA794860 PRJNA938949	7	XIAP:chrX:123912488
		CRCP:chr7:66154250
		MRPS16:chr10:73249833
		RAB2B:chr14:21460886
		APBA3:chr19:3758397
		FHDC1:chr4:152977250
		PSMD12:chr17:67338770
PRJNA645705 PRJNA794860 PRJNA798018_ABD	1	METTL2B:chr7:128502779
PRJNA794860 PRJNA798018_ABD PRJNA938949	2	RNF115:chr1:145745370
		MDM2:chr12:68843739
PRJNA794860 PRJNA798018_GF PRJNA938949	2	PRKAR2A:chr3:48749558
		DNAJC24:chr11:31431137
PRJNA794860 PRJNA798018_ABD PRJNA798018_GF	1	GNPNAT1:chr14:52775707
PRJNA645705 PRJNA719824 PRJNA938949	1	AC008764.4:chr19:16634547
PRJNA645705 PRJNA798018_GF PRJNA938949	1	GOLGA3:chr12:132769978
PRJNA798018_ABD PRJNA798018_GF PRJNA938949	2	H2AZ2:chr7:44833578
		ALDH6A1:chr14:74060281
PRJNA576231 PRJNA649934_GC	4	PRKX:chrX:3610236
		NEAT1:chr11:65442619
		PLBD2:chr12:113391149
		MAVS:chr20:3872182
PRJNA576231 PRJNA707301	25	CYP20A1:chr2:203303621
		PAICS:chr4:56460125
		ANAPC16:chr10:72235076
		MAVS:chr20:3869487
		AC005261.1:chr19:57304929
		RPL7L1:chr6:42888307
		VPS41:chr7:38724838
		SMIM14:chr4:39548944
		NOP14:chr4:2938686
		SMIM14:chr4:39550402
		TAB3:chrX:30834705
		STK4:chr20:45077457
		RPL7L1:chr6:42887387
		AP3S2:chr15:89832556
		RDX:chr11:110202492
		VHL:chr3:10153157
		PEX26:chr22:18088579
		CPT1A:chr11:68755929
		QPCTL:chr19:45703767
		POLR1A:chr2:86024902
		FAM126B:chr2:200977703
		UBE2D3:chr4:102810541
		ADAMTS9:chr3:64535682
		EGR3:chr8:22689310
		DDX19A:chr16:70372975
PRJNA576231 PRJNA794860	34	MAVS:chr20:3872254
		MRO:chr18:50804888
		MDM4:chr1:204556538
		RHBDD2:chr7:75883398
		LINC00963:chr9:129504345
		HOOK3:chr8:43020837
		RBM3:chrX:48577961
		CFLAR:chr2:201164002
		PSMB2:chr1:35602183
		OPA3:chr19:45549913
		SIGLEC11:chr19:49949165
		NUP43:chr6:149725279
		SNRPD3:chr22:24574703
		LONP2:chr16:48354472
		SLC25A3:chr12:98597676
		NEBL:chr10:20816005
		PRKAR2A:chr3:48750282
		AC018638.5:chr7:128654076
		APOBEC3C:chr22:39019867
		HILPDA:chr7:128457765
		PTPN14:chr1:214350556
		GNL3L:chrX:54563297
		PHLDA1:chr12:76027474
		JMJD6:chr17:76713183
		GNPNAT1:chr14:52776828
		VPS41:chr7:38724659
		H2AZ2:chr7:44833453
		SLC26A2:chr5:149984404
		CPM:chr12:68855835
		UBE2G2:chr21:44769443
		VHL:chr3:10152592
		RBBP4:chr1:32680141
		MAVS:chr20:3870574
		CRCP:chr7:66154305
PRJNA576231 PRJNA649934_OC	1	CTSB:chr8:11845033
PRJNA540679 PRJNA576231	2	RBM3:chrX:48577934
		ZDHHC20:chr13:21374437
PRJNA576231 PRJNA645705	17	LAMP2:chrX:120437958
		DUXAP9:chr14:19097638
		VHL:chr3:10152742
		MPHOSPH8:chr13:19672378
		XIAP:chrX:123912479
		MAVS:chr20:3871116
		DDX19A:chr16:70373115
		PLIN3:chr19:4838583
		C11orf58:chr11:16756651
		THEM4:chr1:151874650
		JMJD6:chr17:76713384
		ANAPC16:chr10:72220261
		MRI1:chr19:13773925
		CRCP:chr7:66154256
		ANAPC16:chr10:72220129
		CPM:chr12:68851430
		TXNDC15:chr5:134900418
PRJNA576231 PRJNA719824	1	C16orf72:chr16:9110782
PRJNA576231 PRJNA938949	42	CYP20A1:chr2:203303798
		DFFA:chr1:10457995
		CACNA2D1:chr7:82000159
		CENPBD1P1:chr19:58582632
		MDM4:chr1:204552107
		GSR:chr8:30679089
		METTL7A:chr12:50931568
		SMIM14:chr4:39547968
		KLHL8:chr4:87161300
		CYP20A1:chr2:203303486
		GNPNAT1:chr14:52776716
		SLC25A15:chr13:40811435
		PPARG:chr3:12296172
		ARSA:chr22:50624132
		ANAPC16:chr10:72235273
		TXNDC15:chr5:134900905
		AC087721.2:chr15:41299220
		NBEAL1:chr2:203190761
		C11orf58:chr11:16756904
		CYP20A1:chr2:203298658
		TXNDC15:chr5:134900867
		PAICS:chr4:56460912
		ZNF320:chr19:52878433
		POLR2D:chr2:127843890
		SDHAP1:chr3:195960020
		FAM126B:chr2:200977838
		SOD2:chr6:159680779
		CLPX:chr15:65150240
		MDM2:chr12:68843276
		MAVS:chr20:3870906
		FCF1:chr14:74736301
		F11R:chr1:160996563
		RPL7L1:chr6:42889221
		GPN2:chr1:26876354
		TMEM192:chr4:165075686
		FBXL18:chr7:5477146
		ALDH6A1:chr14:74058841
		PSMD12:chr17:67338609
		KAT8:chr16:31123471
		AC087721.2:chr15:41298775
		PURB:chr7:44879300
		XIAP:chrX:123913296
PRJNA576231 PRJNA798018_ABD	1	H2AZ2:chr7:44833301
PRJNA576231 PRJNA798018_GF	5	MAGT1:chrX:77828331
		CFLAR:chr2:201167384
		AC242842.3:chr1:149555610
		FTX:chrX:74265998
		LONP2:chr16:48352514
PRJNA649934_GC PRJNA707301	1	PTTG1IP:chr21:44870284
PRJNA649934_GC PRJNA794860	8	SLC44A3-AS1:chr1:94742640
		GATC:chr12:120461272
		USP14:chr18:214005
		HILPDA:chr7:128457791
		GINM1:chr6:149591171
		FLNB:chr3:58156064
		CMC2:chr16:80980779
		GATC:chr12:120460750
PRJNA649934_GC PRJNA649934_OC	3	UBL5:chr19:9829992
		AL139300.1:chr14:103590740
		WARS1:chr14:100376308
PRJNA540679 PRJNA649934_GC	1	LINC-PINT:chr7:130945478
PRJNA645705 PRJNA649934_GC	4	GINM1:chr6:149591242
		MOB3A:chr19:2072039
		NBPF15:chr1:144421989
		CCT6P3:chr7:65070389
PRJNA649934_GC PRJNA938949	8	CARD8:chr19:48249776
		RPL7L1:chr6:42889329
		AL772307.1:chr9:40091970
		COPA:chr1:160332454
		FTH1P8:chrX:148052342
		GOLGA4:chr3:37276114
		HILPDA:chr7:128457656
		MRPS16:chr10:73250086
PRJNA649934_GC PRJNA798018_ABD	1	SMIM14:chr4:39549559
PRJNA649934_GC PRJNA798018_GF	1	RPL37A:chr2:216502174
PRJNA679416 PRJNA798018_GF	1	MYO1C:chr17:1464990
PRJNA707301 PRJNA794860	28	NFATC2IP:chr16:28965612
		SLC44A3-AS1:chr1:94743326
		PPP1R12B:chr1:202582738
		MAVS:chr20:3869447
		ALDH6A1:chr14:74058084
		H6PD:chr1:9265729
		MAVS:chr20:3873448
		P3H2:chr3:189992219
		RBM3:chrX:48577881
		STX2:chr12:130802435
		SMPD4:chr2:130158484
		SLC44A3-AS1:chr1:94742677
		PAICS:chr4:56460713
		NUP155:chr5:37291446
		CACNA2D1:chr7:82000147
		EMP2:chr16:10529687
		PHAX:chr5:126625856
		RPL30:chr8:98043265
		MFSD4B:chr6:111269405
		SLC35F5:chr2:113712588
		LYRM7:chr5:131202581
		EHD1:chr11:64858483
		DFFA:chr1:10460707
		SCARB1:chr12:124783356
		MDM4:chr1:204556465
		PRKX:chrX:3609735
		SCARB1:chr12:124783279
		FBXL20:chr17:39256277
PRJNA649934_OC PRJNA707301	1	CCNYL1:chr2:207755419
PRJNA540679 PRJNA707301	4	MALT1:chr18:58753333
		ZDHHC20:chr13:21374363
		ANAPC16:chr10:72235004
		SAMHD1:chr20:36915621
PRJNA645705 PRJNA707301	16	RBM5:chr3:50112956
		ATG14:chr14:55367498
		CYP20A1:chr2:203304775
		MED15:chr22:20573108
		SSH1:chr12:108785196
		EIF2AK2:chr2:37102140
		CHTOP:chr1:153640720
		FAM20B:chr1:179074965
		PDIA3P1:chr1:147178611
		TMEM170A:chr16:75445352
		PPIA:chr7:44802249
		PSMD12:chr17:67338686
		FGD5-AS1:chr3:14944945
		LZIC:chr1:9928632
		MGAT4A:chr2:98622909
		MDM4:chr1:204556451
PRJNA707301 PRJNA719824	2	APOBEC3C:chr22:39019906
		VPS41:chr7:38723558
PRJNA707301 PRJNA938949	253	AAK1:chr2:69463636
		PTPN12:chr7:77574863
		AKAP13:chr15:85701520
		SLC30A4:chr15:45482927
		PSMB2:chr1:35602126
		SLC4A7:chr3:27477888
		RSBN1L:chr7:77740032
		DENND5B:chr12:31543992
		ZNF587B:chr19:57844380
		IGF1R:chr15:98955259
		MAPK8:chr10:48422284
		ARIH2:chr3:48924797
		GOLGA4:chr3:37312584
		POGZ:chr1:151456016
		POLG2:chr17:64495902
		FOXO1:chr13:40655153
		HNRNPC:chr14:21246096
		ZCCHC7:chr9:37164635
		STK4:chr20:45079068
		STRN3:chr14:30924808
		NEAT1:chr11:65441384
		PDE8A:chr15:85095448
		TMEM165:chr4:55410478
		SEC14L1:chr17:77152281
		NT5C2:chr10:103179156
		PTPN14:chr1:214355806
		HERC4:chr10:68060376
		DOCK5:chr8:25297358
		MAML2:chr11:96219790
		WDFY3:chr4:84964233
		HOOK3:chr8:43021365
		CLPX:chr15:65150254
		PDE12:chr3:57563197
		MAPK1:chr22:21805463
		CLPX:chr15:65149439
		ASAP1:chr8:130354025
		VTI1A:chr10:112703384
		TM2D1:chr1:61715526
		TSHZ2:chr20:53325875
		TBL1X:chrX:9675615
		SEC23A:chr14:39054163
		FTX:chrX:74225196
		DOCK5:chr8:25196957
		GNAQ:chr9:77882026
		UBE2K:chr4:39712488
		SREBF2:chr22:41850870
		ALDH6A1:chr14:74058828
		EIF4G3:chr1:20875239
		YWHAZ:chr8:100929324
		IGF1R:chr15:98864121
		SRRM1:chr1:24663712
		ANKRD17:chr4:73184490
		GLS:chr2:190915207
		GTF3C1:chr16:27478004
		PICALM:chr11:86010487
		B4GALT5:chr20:49708162
		AC013717.1:chr2:44228914
		MAPK6:chr15:52053740
		FOXO3:chr6:108600303
		MDM4:chr1:204557667
		DOCK5:chr8:25272133
		MRPL30:chr2:99196557
		ZRANB1:chr10:124945861
		JMJD1C:chr10:63458240
		AC092279.1:chr19:24055529
		CAPZA1:chr1:112664815
		KAT8:chr16:31122694
		SLC26A2:chr5:149983829
		H2AZ2:chr7:44833145
		COP1:chr1:176152630
		MAGT1:chrX:77828041
		GK5:chr3:142162072
		ARHGEF12:chr11:120363656
		HNRNPC:chr14:21246047
		SNRPD3:chr22:24574752
		RIF1:chr2:151477495
		CSNK1D:chr17:82257098
		METTL6:chr3:15410753
		ABI1:chr10:26761083
		ATP11B:chr3:182906544
		NPTN:chr15:73614086
		NUTM2A-AS1:chr10:87325046
		CHSY3:chr5:130015301
		HSPD1:chr2:197492318
		PLEKHA5:chr12:19303946
		USP25:chr21:15758817
		RAB1A:chr2:65120271
		UBR5:chr8:102344446
		GK5:chr3:142162081
		ZSWIM6:chr5:61365935
		CAPZA2:chr7:116876129
		LARP4B:chr10:851957
		OTUD4:chr4:145169731
		C11orf58:chr11:16756530
		LGR4:chr11:27459843
		HOOK3:chr8:43020829
		EXT1:chr8:117873675
		GNPNAT1:chr14:52776770
		VEGFC:chr4:176784631
		NAA50:chr3:113726897
		MAP3K5:chr6:136789303
		TMEM165:chr4:55401878
		GK5:chr3:142162913
		SRSF4:chr1:29173984
		NDUFA10:chr2:240003049
		CABIN1:chr22:24110064
		ATP2B4:chr1:203652360
		UBA1:chrX:47208899
		PTPRG:chr3:61599658
		TNPO1:chr5:72856285
		REV3L:chr6:111347107
		LCOR:chr10:96849280
		UBR5:chr8:102347778
		ADAMTS9-AS2:chr3:64946369
		BRWD1:chr21:39259737
		ACTR3:chr2:113933819
		TRPC1:chr3:142745858
		PRKX:chrX:3703279
		FBXL17:chr5:108272123
		FHDC1:chr4:152977138
		MXRA7:chr17:76689796
		SCMH1:chr1:41156501
		FRYL:chr4:48583332
		FUBP1:chr1:77950264
		ANKRD17:chr4:73217634
		RIF1:chr2:151477544
		SDK1:chr7:3367001
		CPT1A:chr11:68755475
		LPP:chr3:188880919
		UBXN4:chr2:135759869
		HP1BP3:chr1:20756758
		GATAD2B:chr1:153869229
		EMP2:chr16:10531531
		SDHAF4:chr6:70588939
		COX18:chr4:73057182
		ZSWIM6:chr5:61365986
		HFE:chr6:26095368
		KANSL3:chr2:96625055
		AC018523.2:chr11:14516085
		MAP7:chr6:136487657
		DANT2:chrX:115938201
		MEMO1:chr2:31938964
		CBFB:chr16:67073483
		XIAP:chrX:123909129
		SRPK2:chr7:105343372
		NCOA1:chr2:24595536
		PSMD7:chr16:74299483
		TFDP2:chr3:141948285
		GNL3L:chrX:54562651
		EIF3E:chr8:108226469
		MDM2:chr12:68821576
		UBXN4:chr2:135760273
		PRKCA:chr17:66346843
		CYP20A1:chr2:203304241
		MKLN1:chr7:131378175
		HERPUD1:chr16:56940706
		USP53:chr4:119272531
		ATG14:chr14:55367577
		CPT1A:chr11:68755581
		SDK1:chr7:3369119
		SMIM14:chr4:39549490
		WAC:chr10:28547348
		PIP5K1A:chr1:151205592
		STARD13:chr13:33222312
		SRSF4:chr1:29173302
		IGF1R:chr15:98929141
		WEE1:chr11:9581915
		ENAH:chr1:225491415
		KRAS:chr12:25222037
		AC013717.1:chr2:44210876
		VDAC2:chr10:75217519
		VPS41:chr7:38734963
		TASOR:chr3:56661388
		MAP7:chr6:136533677
		SOD2:chr6:159680770
		MED13L:chr12:116253954
		TCF12:chr15:57006735
		ZMYM4:chr1:35381868
		WEE1:chr11:9583151
		DMXL1:chr5:119110928
		SARNP:chr12:55781870
		IQCG:chr3:197909893
		EMC1:chr1:19217356
		CUL3:chr2:224517663
		BASP1:chr5:17237776
		TPST2:chr22:26523856
		EIF4G3:chr1:21137407
		ITGAV:chr2:186628548
		MMACHC:chr1:45509686
		TMEM41B:chr11:9294412
		CENPBD1P1:chr19:58584206
		DMTF1:chr7:87186454
		RAPH1:chr2:203492068
		AC005261.1:chr19:57304785
		KDM5A:chr12:380647
		UGGT1:chr2:128194467
		PXMP4:chr20:33706374
		TTC19:chr17:16020888
		AC013394.1:chr15:92894774
		AC008695.1:chr5:131685145
		SLC35E1:chr19:16550568
		UBE2R2:chr9:33863827
		YAP1:chr11:102213913
		RBM39:chr20:35720725
		CTNNB1:chr3:41210929
		ZSWIM6:chr5:61378938
		LARP4B:chr10:929415
		SLC35F5:chr2:113710088
		CHD2:chr15:92916610
		POLR2D:chr2:127845540
		HIPK3:chr11:33304437
		ZNF644:chr1:90984347
		AKAP13:chr15:85679057
		ECPAS:chr9:111480557
		PRKX:chrX:3609729
		GSPT1:chr16:11895723
		ZFC3H1:chr12:71657826
		LPP:chr3:188880911
		MKLN1:chr7:131378374
		VCL:chr10:74046341
		HERPUD1:chr16:56940707
		GTF2H1:chr11:18347281
		PPP2R2D:chr10:131902886
		C6orf62:chr6:24707814
		JMJD1C:chr10:63251928
		MDM4:chr1:204552489
		AL139300.1:chr14:103668917
		ZNF292:chr6:87158412
		CAPZA2:chr7:116893314
		LCOR:chr10:96845710
		PRKX:chrX:3707114
		KIF13B:chr8:29222337
		RNF149:chr2:101284363
		AL139300.1:chr14:103668871
		ACIN1:chr14:23074119
		RAP1B:chr12:68644973
		PAICS:chr4:56460155
		TBL1XR1:chr3:177168420
		VPS41:chr7:38724785
		TBC1D23:chr3:100318751
		DENND4A:chr15:65778029
		GNAQ:chr9:77887046
		PDCD6IP:chr3:33805884
		RNF145:chr5:159172445
		RBM6:chr3:49994176
		USP3:chr15:63568276
		SPPL2A:chr15:50705080
		FAM126B:chr2:200977685
		CMAS:chr12:22054170
		CCAR1:chr10:68752178
		SLC30A4:chr15:45482897
		B4GALT5:chr20:49709659
		ZFC3H1:chr12:71615791
PRJNA707301 PRJNA798018_ABD	11	RAB2B:chr14:21460692
		TFDP2:chr3:141949936
		SDHAF4:chr6:70588989
		FAM20B:chr1:179074957
		SAR1A:chr10:70163716
		GATC:chr12:120460858
		METTL7A:chr12:50931564
		CTSS:chr1:150732745
		CCNYL1:chr2:207754755
		RPL7L1:chr6:42888291
		ANAPC16:chr10:72234877
PRJNA707301 PRJNA798018_GF	1	PPIA:chr7:44801789
PRJNA649934_OC PRJNA794860	4	AC087721.2:chr15:41299253
		ABHD2:chr15:89196045
		MCM4:chr8:47977549
		PLEKHB2:chr2:131147712
PRJNA540679 PRJNA794860	3	CDS2:chr20:5195158
		ANAPC16:chr10:72234934
		N4BP2L2:chr13:32525623
PRJNA645705 PRJNA794860	41	CCAR1:chr10:68760743
		PDP2:chr16:66888343
		AP5B1:chr11:65777014
		OGA:chr10:101789723
		GATD1:chr11:769426
		PFDN5:chr12:53297278
		ZNF69:chr19:11914079
		NSFP1:chr17:46475335
		CASP10:chr2:201219176
		EIF2AK2:chr2:37100527
		HNRNPLL:chr2:38566188
		PSMD12:chr17:67339344
		ENOSF1:chr18:692402
		SLC35F5:chr2:113707625
		UPP1:chr7:48106410
		TPI1P1:chr1:76700050
		MAPK13:chr6:36141554
		INIP:chr9:112684353
		SLC16A5:chr17:75098545
		NUP43:chr6:149724612
		MRI1:chr19:13773192
		GPR157:chr1:9103328
		PSMD12:chr17:67339246
		PGS1:chr17:78422522
		MRPL30:chr2:99196434
		VMAC:chr19:5909710
		RNASEH1:chr2:3543851
		HP1BP3:chr1:20775410
		WIPI1:chr17:68424794
		STAG3L2:chr7:74876429
		GNL3L:chrX:54562308
		AC118281.1:chr4:1393476
		NOP14:chr4:2938371
		ZNF83:chr19:52618189
		MAVS:chr20:3872358
		NOP14:chr4:2938750
		MAPK13:chr6:36140850
		ZNF506:chr19:19786802
		MYL9:chr20:36546871
		PAICS:chr4:56460096
		RPL30:chr8:98043209
PRJNA719824 PRJNA794860	3	RBM5:chr3:50112221
		LONP2:chr16:48354470
		ATG12:chr5:115830034
PRJNA794860 PRJNA938949	107	TMPO:chr12:98549107
		IKZF3:chr17:39764419
		SMIM14:chr4:39549511
		FAM20B:chr1:179073770
		ENOSF1:chr18:692561
		PSMB2:chr1:35601289
		ZNF101:chr19:19682972
		ZNF587:chr19:57863008
		DAPK3:chr19:3962138
		GATC:chr12:120461175
		METTL7A:chr12:50930762
		MATR3:chr5:139282931
		SYAP1:chrX:16763427
		PSMD12:chr17:67339278
		PTPN14:chr1:214356397
		NBPF14:chr1:148532069
		MOCOS:chr18:36270460
		POLR2D:chr2:127845621
		PTPN14:chr1:214350557
		MAGT1:chrX:77827570
		FADS2:chr11:61849848
		TTLL3:chr3:9818408
		SLC35F5:chr2:113710726
		PEX26:chr22:18088682
		HOOK3:chr8:43028273
		HINT1:chr5:131161407
		PAICS:chr4:56460167
		RPL37A:chr2:216502098
		MRPS16:chr10:73249207
		CLPX:chr15:65150340
		GSR:chr8:30678458
		ZNF431:chr19:21185561
		OSTM1:chr6:108042693
		ANKRD10:chr13:110897383
		SLC35F5:chr2:113710676
		GBP4:chr1:89182578
		EMC1:chr1:19216971
		ZNF431:chr19:21185530
		MAVS:chr20:3870545
		SLC35F5:chr2:113709923
		SLC35E2B:chr1:1664126
		PDP2:chr16:66890104
		CCT8:chr21:29063852
		SLC35E2B:chr1:1664145
		ATXN3:chr14:92061018
		COX18:chr4:73057732
		SLC35E3:chr12:68766648
		CWF19L1:chr10:100233121
		TOR1AIP2:chr1:179877323
		UGGT1:chr2:128193506
		AL772307.1:chr9:40092132
		FAM126B:chr2:200977769
		AC087721.2:chr15:41298745
		EMP2:chr16:10529696
		ZNF83:chr19:52617487
		DTWD2:chr5:118837897
		XPNPEP3:chr22:40927218
		CLMP:chr11:123072343
		COX18:chr4:73057851
		SLC35F5:chr2:113707833
		TMEM120B:chr12:121778197
		AC087721.2:chr15:41299199
		NCBP3:chr17:3823070
		SLC17A5:chr6:73594290
		UGDH-AS1:chr4:39533041
		SLC20A2:chr8:42532100
		XIAP:chrX:123913055
		PPP1R12B:chr1:202582722
		CWF19L1:chr10:100233026
		IL17RA:chr22:17110591
		EIF2AK2:chr2:37104134
		CRCP:chr7:66153251
		FCF1:chr14:74736337
		NMNAT1:chr1:9983400
		FAM20B:chr1:179075144
		TRPM7:chr15:50558490
		MTDH:chr8:97728667
		C1orf52:chr1:85256124
		PRXL2A:chr10:80435602
		XIAP:chrX:123912590
		WDR12:chr2:202880448
		MAGT1:chrX:77827518
		HOOK3:chr8:43023514
		TMEM106A:chr17:43218441
		UPK3BL1:chr7:102637229
		GATC:chr12:120461196
		ELOVL5:chr6:53292753
		SYNJ2BP:chr14:70369354
		PTPN14:chr1:214351270
		INTS11:chr1:1317934
		COX18:chr4:73057261
		DAP3:chr1:155734266
		SPCS3:chr4:176331637
		GPN2:chr1:26876491
		LGALS3:chr14:55135074
		MAP3K5:chr6:136634718
		MALT1:chr18:58753294
		UGGT1:chr2:128191581
		TRIM65:chr17:75889858
		PPP1R12B:chr1:202582778
		OSGEPL1:chr2:189747118
		UPF3A:chr13:114284241
		ZNF506:chr19:19786283
		PTPN14:chr1:214350762
		GNL3L:chrX:54562110
		UGGT1:chr2:128195130
		PLEKHG2:chr19:39427989
PRJNA794860 PRJNA798018_ABD	7	ZDHHC20:chr13:21374353
		CSAD:chr12:53174182
		AC008764.4:chr19:16637422
		PPID:chr4:158709665
		LINC00847:chr5:180835373
		ZDHHC20:chr13:21375128
		METTL7A:chr12:50930713
PRJNA794860 PRJNA798018_GF	13	ICE2:chr15:60422302
		APOL6:chr22:35661238
		RPL7L1:chr6:42889179
		PAICS:chr4:56460147
		ARSD:chrX:2906213
		UGGT1:chr2:128194146
		MAVS:chr20:3872327
		GGA2:chr16:23465260
		APOL6:chr22:35660444
		MDM2:chr12:68843778
		APOL6:chr22:35661237
		AC018638.2:chr7:128653234
		CD46:chr1:207769048
PRJNA645705 PRJNA649934_OC	1	RSU1:chr10:16720981
PRJNA649934_OC PRJNA938949	2	ZNF814:chr19:57885962
		MEF2A:chr15:99694532
PRJNA649934_OC PRJNA798018_ABD	1	LINC00847:chr5:180835372
PRJNA540679 PRJNA645705	2	N4BP2L2:chr13:32524860
		PIEZO1:chr16:88718836
PRJNA540679 PRJNA938949	4	TMPO:chr12:98548843
		COG3:chr13:45516236
		LINC-PINT:chr7:130944867
		RESF1:chr12:31989767
PRJNA540679 PRJNA798018_GF	1	EIF2AK2:chr2:37102118
PRJNA645705 PRJNA938949	48	GSR:chr8:30678608
		MRPL30:chr2:99196380
		GFOD2:chr16:67681688
		SLC33A1:chr3:155821827
		VHL:chr3:10150933
		ATG14:chr14:55367492
		PRRG4:chr11:32857093
		TMEM170A:chr16:75445572
		MAGT1:chrX:77828491
		ZNF83:chr19:52617474
		MRI1:chr19:13773174
		TRMT9B:chr8:13024250
		CRCP:chr7:66153889
		STAG3L2:chr7:74882603
		TMEM106A:chr17:43218499
		VHL:chr3:10153299
		CFLAR:chr2:201165481
		TOR1AIP2:chr1:179859857
		RPS19:chr19:41872816
		HOOK3:chr8:43020845
		MAPK13:chr6:36141405
		TMEM119:chr12:108591203
		ARSD:chrX:2906415
		NUTM2A-AS1:chr10:87241198
		TMOD3:chr15:51914393
		PSMB2:chr1:35602159
		CRCP:chr7:66154269
		C6orf62:chr6:24705607
		RSL1D1:chr16:11835346
		MED15:chr22:20573238
		HOOK3:chr8:43028220
		EMP2:chr16:10531048
		NOP14:chr4:2938420
		LIMD1:chr3:45680756
		MDM4:chr1:204556420
		DFFA:chr1:10457631
		ZNF581:chr19:55639670
		LIMD1:chr3:45680608
		METTL7A:chr12:50931754
		ORC2:chr2:200909450
		APOOL:chrX:85090880
		MAGT1:chrX:77828394
		MRI1:chr19:13773083
		SDHAP1:chr3:195982217
		PSME3IP1:chr16:57177895
		IRAK4:chr12:43788748
		GFPT1:chr2:69320525
		APOOL:chrX:85090879
PRJNA645705 PRJNA798018_ABD	2	CTSS:chr1:150732856
		EIF2AK2:chr2:37100954
PRJNA645705 PRJNA798018_GF	1	MAVS:chr20:3869840
PRJNA719824 PRJNA938949	14	STAM:chr10:17686651
		INIP:chr9:112684306
		GNL3L:chrX:54564863
		PRXL2A:chr10:80436254
		ORC2:chr2:200909512
		AL022318.4:chr22:39032849
		APOBEC3C:chr22:39020030
		OSTM1:chr6:108042214
		ZNF426:chr19:9524537
		EXOSC6:chr16:70249181
		APOBEC3C:chr22:39019900
		POLR1A:chr2:86020381
		SYNJ2BP:chr14:70367382
		ORC2:chr2:200909541
PRJNA798018_ABD PRJNA938949	11	SPAG9:chr17:50964331
		ANAPC16:chr10:72234879
		F11R:chr1:160998027
		SLC25A16:chr10:68481572
		MAGT1:chrX:77828484
		EIF2AK2:chr2:37100873
		RPS20:chr8:56069384
		CFLAR:chr2:201164004
		EIF2AK2:chr2:37100944
		PRXL2A:chr10:80436369
		ANKRD10:chr13:110899961
PRJNA798018_GF PRJNA938949	7	PSMD12:chr17:67338610
		MAGT1:chrX:77828485
		METTL7A:chr12:50931652
		F11R:chr1:160998067
		HOOK3:chr8:43027009
		EIF2AK2:chr2:37104497
		MAGT1:chrX:77828078
PRJNA798018_ABD PRJNA798018_GF	5	SLC19A3:chr2:227685692
		OGA:chr10:101811172
		AP001528.1:chr11:86911747
		PGS1:chr17:78422615
		SLC35F5:chr2:113709980
Title of Dataset means the term of datasets, Number means the number of differential editing sites in these datasets, and Member means the specific editing sites.

## Sheet: Table S4
Table S4. Consistent Differentially Edited Genes in Multiple Datasets
Dataset	Number	Member
PRJNA540679;PRJNA938949	13	COG3;STK17B;STK38;PPP1R2;PDE7A;CRLF3;TMEM63A;RPS29;CLEC2B;PCED1B;SERINC5;ZNF394;CLK1
PRJNA540679;PRJNA938949;PRJNA798018_ABD	1	LINC00342
PRJNA576231;PRJNA645705	2	MRPS10;AL162231.2
PRJNA576231;PRJNA645705;PRJNA938949	5	SPRYD7;IRAK1;KRR1;SDHAP1;THEM4
PRJNA576231;PRJNA649934_GC	1	CAV2
PRJNA576231;PRJNA649934_GC;PRJNA645705;PRJNA938949;PRJNA798018_ABD;PRJNA798018_GF	1	F11R
PRJNA576231;PRJNA649934_GC;PRJNA649934_OC	1	RPL10P9
PRJNA576231;PRJNA649934_GC;PRJNA707301	5	MAP3K13;PLBD2;SLC47A1;NR5A2;CCDC69
PRJNA576231;PRJNA649934_GC;PRJNA707301;PRJNA540679;PRJNA938949	1	LINC-PINT
PRJNA576231;PRJNA649934_GC;PRJNA707301;PRJNA649934_OC	1	TUBA1B
PRJNA576231;PRJNA649934_GC;PRJNA707301;PRJNA649934_OC;PRJNA938949	1	AL139300.1
PRJNA576231;PRJNA649934_GC;PRJNA707301;PRJNA794860	1	SIGLEC11
PRJNA576231;PRJNA649934_GC;PRJNA707301;PRJNA794860;PRJNA540679;PRJNA645705;PRJNA938949	1	RBM3
PRJNA576231;PRJNA649934_GC;PRJNA707301;PRJNA794860;PRJNA540679;PRJNA645705;PRJNA938949;PRJNA798018_ABD	1	ANAPC16
PRJNA576231;PRJNA649934_GC;PRJNA707301;PRJNA794860;PRJNA645705;PRJNA938949	3	CPM;PSMB2;DFFA
PRJNA576231;PRJNA649934_GC;PRJNA707301;PRJNA794860;PRJNA645705;PRJNA938949;PRJNA798018_ABD;PRJNA798018_GF	5	GATC;MAVS;SLC35E1;RPL7L1;MAGT1
PRJNA576231;PRJNA649934_GC;PRJNA707301;PRJNA794860;PRJNA645705;PRJNA938949;PRJNA798018_GF	2	RPL37A;PAICS
PRJNA576231;PRJNA649934_GC;PRJNA707301;PRJNA794860;PRJNA649934_OC;PRJNA540679;PRJNA645705;PRJNA719824;PRJNA938949;PRJNA798018_ABD;PRJNA798018_GF	1	MDM2
PRJNA576231;PRJNA649934_GC;PRJNA707301;PRJNA794860;PRJNA649934_OC;PRJNA645705;PRJNA938949	1	NUP43
PRJNA576231;PRJNA649934_GC;PRJNA707301;PRJNA794860;PRJNA649934_OC;PRJNA938949;PRJNA798018_ABD;PRJNA798018_GF	1	SMIM14
PRJNA576231;PRJNA649934_GC;PRJNA707301;PRJNA794860;PRJNA719824;PRJNA938949;PRJNA798018_ABD	1	C16orf72
PRJNA576231;PRJNA649934_GC;PRJNA707301;PRJNA794860;PRJNA719824;PRJNA938949;PRJNA798018_ABD;PRJNA798018_GF	1	ALDH6A1
PRJNA576231;PRJNA649934_GC;PRJNA707301;PRJNA794860;PRJNA719824;PRJNA938949;PRJNA798018_GF	1	APOBEC3C
PRJNA576231;PRJNA649934_GC;PRJNA707301;PRJNA794860;PRJNA938949	3	PRKX;FLNB;NEAT1
PRJNA576231;PRJNA649934_GC;PRJNA707301;PRJNA938949	5	GPC6;FKBP5;B4GALT5;RDX;IL6ST
PRJNA576231;PRJNA649934_GC;PRJNA794860;PRJNA645705;PRJNA719824;PRJNA938949	1	INIP
PRJNA576231;PRJNA649934_GC;PRJNA794860;PRJNA645705;PRJNA938949	1	MRPS16
PRJNA576231;PRJNA649934_GC;PRJNA794860;PRJNA649934_OC;PRJNA645705;PRJNA798018_ABD	1	DEGS1
PRJNA576231;PRJNA649934_GC;PRJNA794860;PRJNA649934_OC;PRJNA645705;PRJNA938949	1	RFC2
PRJNA576231;PRJNA649934_GC;PRJNA794860;PRJNA649934_OC;PRJNA938949	1	HILPDA
PRJNA576231;PRJNA649934_GC;PRJNA794860;PRJNA938949	1	NBPF14
PRJNA576231;PRJNA649934_GC;PRJNA938949	2	LDHAP4;PCBD2
PRJNA576231;PRJNA649934_GC;PRJNA938949;PRJNA798018_GF	2	AC242842.3;RHOA
PRJNA576231;PRJNA649934_OC;PRJNA540679;PRJNA798018_ABD	1	POLR1E
PRJNA576231;PRJNA649934_OC;PRJNA645705	1	PLIN3
PRJNA576231;PRJNA679416;PRJNA707301;PRJNA645705;PRJNA798018_GF	1	MYO1C
PRJNA576231;PRJNA707301	10	SLC19A2;SEMA3A;KCND2;ADAMTS9;EGR3;SLC12A8;CHRM3;QPCTL;CORO1C;SORBS2
PRJNA576231;PRJNA707301;PRJNA645705	1	DDX19A
PRJNA576231;PRJNA707301;PRJNA645705;PRJNA719824;PRJNA938949;PRJNA798018_GF	1	CYP20A1
PRJNA576231;PRJNA707301;PRJNA645705;PRJNA938949	5	C11orf58;TMOD3;LAMP2;AASS;NDUFC2
PRJNA576231;PRJNA707301;PRJNA649934_OC;PRJNA938949	1	CHMP3
PRJNA576231;PRJNA707301;PRJNA794860	9	STX2;EBP;C1orf141;TAB3;GRAMD1B;MRO;PLXDC2;SCARB1;PVR
PRJNA576231;PRJNA707301;PRJNA794860;PRJNA540679;PRJNA645705;PRJNA938949	3	SNRPD3;MDM4;STK4
PRJNA576231;PRJNA707301;PRJNA794860;PRJNA540679;PRJNA645705;PRJNA938949;PRJNA798018_ABD	1	ZDHHC20
PRJNA576231;PRJNA707301;PRJNA794860;PRJNA540679;PRJNA645705;PRJNA938949;PRJNA798018_GF	1	RBBP4
PRJNA576231;PRJNA707301;PRJNA794860;PRJNA645705;PRJNA719824;PRJNA938949	1	GNL3L
PRJNA576231;PRJNA707301;PRJNA794860;PRJNA645705;PRJNA719824;PRJNA938949;PRJNA798018_ABD	1	PTPN14
PRJNA576231;PRJNA707301;PRJNA794860;PRJNA645705;PRJNA719824;PRJNA938949;PRJNA798018_GF	2	UGGT1;PSMD12
PRJNA576231;PRJNA707301;PRJNA794860;PRJNA645705;PRJNA938949	23	EMP2;RAD1;BPNT1;EMC1;KAT8;METTL6;XIAP;PHAX;SLC26A2;MPHOSPH8;RPS19;GSR;TMEM192;LZIC;TXNDC15;ZNF432;TTLL3;CRCP;CLPX;RSL1D1;TRIM56;PEX26;RBSN
PRJNA576231;PRJNA707301;PRJNA794860;PRJNA645705;PRJNA938949;PRJNA798018_ABD	6	NOP14;AC005261.1;METTL2B;SLC35E2B;SPAG9;VHL
PRJNA576231;PRJNA707301;PRJNA794860;PRJNA645705;PRJNA938949;PRJNA798018_ABD;PRJNA798018_GF	7	OGA;METTL7A;SLC35F5;CFLAR;FTX;ARSD;FAM20B
PRJNA576231;PRJNA707301;PRJNA794860;PRJNA645705;PRJNA938949;PRJNA798018_GF	4	HOOK3;AC019117.3;GATD1;ATG14
PRJNA576231;PRJNA707301;PRJNA794860;PRJNA649934_OC;PRJNA645705;PRJNA938949	1	AC087721.2
PRJNA576231;PRJNA707301;PRJNA794860;PRJNA649934_OC;PRJNA938949	1	CACNA2D1
PRJNA576231;PRJNA707301;PRJNA794860;PRJNA649934_OC;PRJNA938949;PRJNA798018_ABD	1	CCNYL1
PRJNA576231;PRJNA707301;PRJNA794860;PRJNA719824;PRJNA938949	4	POLR1A;POLR2D;VPS41;CPT1A
PRJNA576231;PRJNA707301;PRJNA794860;PRJNA719824;PRJNA938949;PRJNA798018_ABD;PRJNA798018_GF	1	PRXL2A
PRJNA576231;PRJNA707301;PRJNA794860;PRJNA719824;PRJNA938949;PRJNA798018_GF	1	LONP2
PRJNA576231;PRJNA707301;PRJNA794860;PRJNA938949	16	RHOBTB3;DPY19L4;IGFBP7;SLC35E3;SLC25A3;GRSF1;FBXL20;AP3S2;TPM4;CELF1;SLC20A2;LYRM7;RHBDD2;NEBL;ZNF562;MAP3K5
PRJNA576231;PRJNA707301;PRJNA794860;PRJNA938949;PRJNA798018_ABD	2	SOD2;YIPF4
PRJNA576231;PRJNA707301;PRJNA794860;PRJNA938949;PRJNA798018_ABD;PRJNA798018_GF	4	GNPNAT1;FAM126B;PRKAR2A;H2AZ2
PRJNA576231;PRJNA707301;PRJNA794860;PRJNA938949;PRJNA798018_GF	1	TEP1
PRJNA576231;PRJNA707301;PRJNA938949	20	ARL10;ACTR3;PPARG;ZSWIM6;UBE2D3;PSMD14;PSME4;TMEM165;SLC25A15;AKAP9;LPP;AC013394.1;CENPBD1P1;MTHFD1L;SIPA1L1;PRKCA;ENAH;MED13;FNDC3B;VCL
PRJNA576231;PRJNA707301;PRJNA938949;PRJNA798018_ABD;PRJNA798018_GF	1	TPST2
PRJNA576231;PRJNA707301;PRJNA938949;PRJNA798018_GF	1	WSB1
PRJNA576231;PRJNA794860	5	RAB29;PHLDA1;TRIM69;FDPS;DHTKD1
PRJNA576231;PRJNA794860;PRJNA540679;PRJNA938949	1	TMPO
PRJNA576231;PRJNA794860;PRJNA645705;PRJNA938949	12	FCF1;DUXAP9;LINC00963;OPA3;MZF1;JMJD6;ZNF320;GPN2;MRI1;WIPI1;UPK3BL1;AC118281.1
PRJNA576231;PRJNA794860;PRJNA645705;PRJNA938949;PRJNA798018_ABD;PRJNA798018_GF	1	AC005020.2
PRJNA576231;PRJNA794860;PRJNA649934_OC;PRJNA938949	1	CTSB
PRJNA576231;PRJNA794860;PRJNA938949	12	FOXRED2;PURB;AS3MT;KIF3B;ZNF121;APOL1;FBXL18;AC018638.5;ARSA;ORAI2;C1RL;UBE2G2
PRJNA576231;PRJNA798018_ABD	1	RPL23
PRJNA576231;PRJNA938949	12	PARVA;BNIP3L;CEP89;KLHL8;WAC-AS1;NUMA1;AC241952.1;AC010655.2;NBEAL1;USP22;HIF1A;SCARB2
PRJNA645705;PRJNA719824;PRJNA938949	1	AC006001.3
PRJNA645705;PRJNA798018_ABD;PRJNA798018_GF	1	SLC19A3
PRJNA645705;PRJNA938949	45	C5orf34;ZNF845;IRAK4;AC026471.4;TAF1D;ANXA4;IDO2;ZNF28;CSNK1E;PSPH;MRPL42;SLC7A2;BCAS3;GON4L;GFOD2;C9orf85;QRSL1;DDX6;AC092070.2;CHURC1-FNTB;PRR5-ARHGAP8;PRRG4;TRMT9B;ZNF652;FBXO42;LSM7;TMEM119;AP1S3;RNF213;PLXNA3;CMTM8;TRAP1;SNAP29;RRP7A;FBLN1;RPL27A;SIN3B;SMAD2;PDXDC1;GJC1;PDXK;RAC1;RAD50;ZNF440;ANK3
PRJNA645705;PRJNA938949;PRJNA798018_GF	1	PECAM1
PRJNA649934_GC;PRJNA645705	1	MOB3A
PRJNA649934_GC;PRJNA645705;PRJNA938949	1	CCT6P3
PRJNA649934_GC;PRJNA649934_OC	3	ZSWIM7;UBL5;UBC
PRJNA649934_GC;PRJNA649934_OC;PRJNA938949	2	ZNF814;WARS1
PRJNA649934_GC;PRJNA679416;PRJNA707301;PRJNA794860	1	STAR
PRJNA649934_GC;PRJNA679416;PRJNA794860;PRJNA649934_OC	1	EIF3I
PRJNA649934_GC;PRJNA679416;PRJNA938949	1	FTH1P8
PRJNA649934_GC;PRJNA707301	9	GNG12;AK2;AP000769.1;WIPF3;PDLIM5;CTNNAL1;PAIP2;CAP1;DCAF8L2
PRJNA649934_GC;PRJNA707301;PRJNA645705;PRJNA938949;PRJNA798018_ABD;PRJNA798018_GF	1	FGD5-AS1
PRJNA649934_GC;PRJNA707301;PRJNA794860	1	SLC44A3-AS1
PRJNA649934_GC;PRJNA707301;PRJNA794860;PRJNA645705	1	GINM1
PRJNA649934_GC;PRJNA707301;PRJNA794860;PRJNA645705;PRJNA938949	3	NPEPPS;LIMD1;UBA1
PRJNA649934_GC;PRJNA707301;PRJNA794860;PRJNA938949	4	PTTG1IP;LARS1;USP14;TRUB2
PRJNA649934_GC;PRJNA707301;PRJNA938949	16	GNAI3;EXT1;TSHZ2;AFF4;SEPTIN2;NF1;TMEM189-UBE2V1;UBA2;NIBAN1;ATP2B4;AP001931.1;TMEM41B;PDCD6IP;COPA;GOLGA4;MRTFA
PRJNA649934_GC;PRJNA707301;PRJNA938949;PRJNA798018_ABD	1	SAR1A
PRJNA649934_GC;PRJNA794860	1	RBM48
PRJNA649934_GC;PRJNA794860;PRJNA645705;PRJNA719824	1	ERCC2
PRJNA649934_GC;PRJNA794860;PRJNA645705;PRJNA938949	3	CARD8;NBPF15;POMK
PRJNA649934_GC;PRJNA794860;PRJNA649934_OC	1	CMC2
PRJNA649934_GC;PRJNA794860;PRJNA938949	1	AL772307.1
PRJNA649934_GC;PRJNA938949	19	RIPK2;CFAP36;MGA;ATP6V1G1;PIK3C3;IVD;PDIA6;MED21;LAMTOR3;ZNF148;ANTXR2;TAOK3;RPL5;PLIN2;TMEM123;USP1;AMBRA1;ANKRD13C;TMEM138
PRJNA649934_OC;PRJNA645705;PRJNA938949	3	SNAP23;RSU1;ZNF136
PRJNA649934_OC;PRJNA719824;PRJNA938949	1	ZNF426
PRJNA649934_OC;PRJNA798018_ABD	1	PECR
PRJNA649934_OC;PRJNA938949	37	PBX1;ATG7;AC138965.2;YEATS2;PAFAH1B2;CRISPLD2;DAD1;AC011447.3;LARGE1;SUGT1;SEC61A1;RBX1;TMEM241;NUP58;MAPKAP1;FAM227A;DAAM1;CEP43;CIR1;MRPS28;ALDH1A2;CRPPA;ZNF235;NTN4;GEMIN6;MEF2A;PRDM10;RAB27B;THSD4;CDH1;NSMCE2;AC091167.6;KNL1;CASP6;MICU1;IFNAR2;NSRP1
PRJNA679416;PRJNA794860;PRJNA798018_ABD	1	MCRIP1
PRJNA707301;PRJNA540679	1	SAMHD1
PRJNA707301;PRJNA540679;PRJNA938949	4	PSMA3-AS1;GLS;RNF149;CHD1
PRJNA707301;PRJNA540679;PRJNA938949;PRJNA798018_ABD	1	MBNL1
PRJNA707301;PRJNA645705	5	PDE4DIP;PDIA3P1;AC009879.3;SSH1;AP5S1
PRJNA707301;PRJNA645705;PRJNA719824;PRJNA938949	2	AC008537.1;ORC2
PRJNA707301;PRJNA645705;PRJNA938949	16	MCM3AP;ASH1L;ZRANB1;ZNF91;NUTM2A-AS1;MYH9;TIAL1;BACH1;RANBP2;HNRNPA3;ARHGAP17;C6orf62;NASP;TFE3;TMEM59;GFPT1
PRJNA707301;PRJNA645705;PRJNA938949;PRJNA798018_ABD;PRJNA798018_GF	1	CTSS
PRJNA707301;PRJNA649934_OC	4	SAMD3;GIT2;AC120193.1;AL392086.1
PRJNA707301;PRJNA649934_OC;PRJNA645705;PRJNA938949	1	FAM107B
PRJNA707301;PRJNA649934_OC;PRJNA719824;PRJNA938949	1	TMED4
PRJNA707301;PRJNA649934_OC;PRJNA938949	15	VPS4B;PPHLN1;PLCB1;G3BP1;UBE2H;FHIT;OTUD7B;ARIH2;EPB41L2;CCNI;STK24;PSD3;AC013717.1;AKIRIN1;PUM2
PRJNA707301;PRJNA719824;PRJNA938949	2	TIMP2;STAM
PRJNA707301;PRJNA794860	15	EHD1;AL355916.3;CCBE1;PGD;PNPLA3;DHCR24;P3H2;PAQR5;ECE1;BORCS8;LONP1;GK;ABI2;GET4;ITGAX
PRJNA707301;PRJNA794860;PRJNA540679;PRJNA645705;PRJNA719824;PRJNA938949	1	RBM5
PRJNA707301;PRJNA794860;PRJNA540679;PRJNA645705;PRJNA938949	5	NFATC2IP;HP1BP3;TMEM170A;ZNF506;CCAR1
PRJNA707301;PRJNA794860;PRJNA540679;PRJNA645705;PRJNA938949;PRJNA798018_ABD;PRJNA798018_GF	1	EIF2AK2
PRJNA707301;PRJNA794860;PRJNA540679;PRJNA645705;PRJNA938949;PRJNA798018_GF	1	N4BP2L2
PRJNA707301;PRJNA794860;PRJNA540679;PRJNA938949	2	ATM;MALT1
PRJNA707301;PRJNA794860;PRJNA540679;PRJNA938949;PRJNA798018_ABD	2	ARPC2;RBM39
PRJNA707301;PRJNA794860;PRJNA645705	3	CYP11A1;ARFGAP2;GTF2H3
PRJNA707301;PRJNA794860;PRJNA645705;PRJNA719824;PRJNA938949;PRJNA798018_ABD	1	OSTM1
PRJNA707301;PRJNA794860;PRJNA645705;PRJNA719824;PRJNA938949;PRJNA798018_ABD;PRJNA798018_GF	2	AC008764.4;NDUFV3
PRJNA707301;PRJNA794860;PRJNA645705;PRJNA938949	23	DENND6A;PDP2;MFSD4B;NBPF9;PGPEP1;IFNAR1;CASP10;SMPD4;APOOL;RPL30;ZNF587;INTS11;NUP155;ZNF264;HINT1;PSME3IP1;MRPL30;HNRNPLL;FHDC1;XPNPEP3;KATNBL1;CHTOP;MGAT4A
PRJNA707301;PRJNA794860;PRJNA645705;PRJNA938949;PRJNA798018_ABD	5	SDHAF4;ANKRD10;DCAF16;SLC35E2A;ARPIN
PRJNA707301;PRJNA794860;PRJNA645705;PRJNA938949;PRJNA798018_ABD;PRJNA798018_GF	3	PPIA;RAB2B;CD46
PRJNA707301;PRJNA794860;PRJNA645705;PRJNA938949;PRJNA798018_GF	4	ZNF83;DHFR;MED15;DNAJC24
PRJNA707301;PRJNA794860;PRJNA649934_OC	1	PFKP
PRJNA707301;PRJNA794860;PRJNA649934_OC;PRJNA645705;PRJNA938949	2	TOR1AIP2;PFDN5
PRJNA707301;PRJNA794860;PRJNA649934_OC;PRJNA938949	1	PLEKHB2
PRJNA707301;PRJNA794860;PRJNA649934_OC;PRJNA938949;PRJNA798018_ABD	2	ABHD2;SPPL2A
PRJNA707301;PRJNA794860;PRJNA719824;PRJNA938949	1	EXOSC6
PRJNA707301;PRJNA794860;PRJNA719824;PRJNA938949;PRJNA798018_ABD	1	SYAP1
PRJNA707301;PRJNA794860;PRJNA719824;PRJNA938949;PRJNA798018_ABD;PRJNA798018_GF	1	RPS20
PRJNA707301;PRJNA794860;PRJNA938949	43	COX18;SOAT1;AAK1;PPP1R12B;TMED5;RUFY3;ELOVL5;ZNF431;YES1;SFT2D2;POLH;DMTF1;NICN1;GPATCH2L;SNHG14;SPG7;AC084337.2;HFE;H6PD;PVT1;MATR3;AZIN1;AL121594.1;TGOLN2;NCBP1;ARPC1A;ACOT9;RAP1B;TMEM120B;TIMM50;ZNF708;CA5B;SLC20A1;GLG1;HEATR3;LRRC57;PSMA5;MON2;AC016747.1;GK5;SRP54;LDLR;AC027644.4
PRJNA707301;PRJNA794860;PRJNA938949;PRJNA798018_ABD	3	LYRM2;RNF115;TFDP2
PRJNA707301;PRJNA794860;PRJNA938949;PRJNA798018_ABD;PRJNA798018_GF	2	ZYG11B;APOL6
PRJNA707301;PRJNA794860;PRJNA938949;PRJNA798018_GF	1	NMT2
PRJNA707301;PRJNA798018_ABD;PRJNA798018_GF	1	ZC3H18
PRJNA707301;PRJNA798018_GF	1	GM2A
PRJNA707301;PRJNA938949	703	MTMR2;BRWD3;CBLB;BTF3L4;UBR3;FOXO1;CTSC;STRN3;NOTCH2;ZNF106;PPP1CB;FBXL7;GPATCH8;DYRK1A;NFE2L2;PLCL1;NBAS;MLLT10;IMMP2L;OCIAD1;ABCA1;FUBP3;ZNF638;TMEM131;HACL1;ARID4B;ACSL4;RNF216;HUWE1;KDM4B;AGO3;TNPO1;PIP5K1A;GTF3C1;JMJD1C;PCNP;ARL8B;ATXN1;ZNF292;DHX36;KDM6A;FBXL17;NIPBL;RAB10;FDX1;RORA;DENND5A;PRRC2C;VDAC2;AC092903.2;RAB2A;CTDSPL2;ATR;DUSP18;ZMYM2;BRD4;XPO6;PNISR;ATP6V1A;ODF2L;AC008770.2;UBAC2…
PRJNA707301;PRJNA938949;PRJNA798018_ABD	1	SLC25A16
PRJNA707301;PRJNA938949;PRJNA798018_ABD;PRJNA798018_GF	1	SIK2
PRJNA707301;PRJNA938949;PRJNA798018_GF	1	TENT2
PRJNA719824;PRJNA938949	13	PFAS;PCMTD1;AL022318.4;ESR1;DPY19L2;RBM4;MEIS1;SEPTIN9;C12orf49;RCOR3;NSUN3;ZNF557;ZNF765
PRJNA794860;PRJNA540679;PRJNA645705	2	PIEZO1;RNF114
PRJNA794860;PRJNA540679;PRJNA645705;PRJNA938949	1	CCDC18-AS1
PRJNA794860;PRJNA540679;PRJNA645705;PRJNA938949;PRJNA798018_GF	1	GBP4
PRJNA794860;PRJNA540679;PRJNA719824;PRJNA938949	1	ATG12
PRJNA794860;PRJNA540679;PRJNA938949	4	RESF1;CDS2;IKZF3;SPN
PRJNA794860;PRJNA645705	15	VMAC;SLC16A5;UPP1;TPI1P1;AJUBA;RPL14;NBPF12;CSF3R;PPIE;NSFP1;KXD1;ITGAE;ATAD3B;SLC12A9;JAK3
PRJNA794860;PRJNA645705;PRJNA798018_ABD;PRJNA798018_GF	1	PGS1
PRJNA794860;PRJNA645705;PRJNA938949	43	RNASEH1;ACER3;GPR157;CDK10;MYL9;COQ4;RARS2;DAPK3;ZNF626;MAPK13;AC139887.2;MAP4K3-DT;ENOSF1;SLC33A1;ARRDC1;ZNF486;APBA3;PRPF3;MBD3;LZTS2;CEP104;KRIT1;TMEM106A;SLC17A5;KLRD1;TRMT2B;ICMT;UGDH-AS1;ZNF841;CXorf56;ZNF581;MRTO4;MOCOS;AC010326.2;NOL9;STAG3L2;C2orf68;PEX13;CRYZL1;NPLOC4;C7orf26;ZNF69;PPP1R13L
PRJNA794860;PRJNA645705;PRJNA938949;PRJNA798018_GF	2	ZNF621;AP5B1
PRJNA794860;PRJNA649934_OC	1	C9orf78
PRJNA794860;PRJNA649934_OC;PRJNA645705;PRJNA938949	1	MCM4
PRJNA794860;PRJNA649934_OC;PRJNA645705;PRJNA938949;PRJNA798018_GF	1	GOLGA3
PRJNA794860;PRJNA649934_OC;PRJNA719824	1	EIF2S3
PRJNA794860;PRJNA649934_OC;PRJNA719824;PRJNA938949;PRJNA798018_ABD	1	SYNJ2BP
PRJNA794860;PRJNA649934_OC;PRJNA798018_ABD	1	LINC00847
PRJNA794860;PRJNA649934_OC;PRJNA938949	2	TAF8;PIGBOS1
PRJNA794860;PRJNA719824	1	ST3GAL2
PRJNA794860;PRJNA719824;PRJNA938949	1	RILPL1
PRJNA794860;PRJNA798018_ABD	3	PPID;LNPK;KIF1C
PRJNA794860;PRJNA798018_ABD;PRJNA798018_GF	1	GRK3
PRJNA794860;PRJNA798018_GF	4	MS4A7;GGA2;IGKJ1;AC018638.2
PRJNA794860;PRJNA938949	101	COG1;HAUS2;CWF19L1;CASP9;TMEM19;WDR55;FRG1CP;TANGO2;C1orf52;DTWD2;RNF135;SGTB;DTD2;AC118553.2;FKBP3;DAP3;RPP14;DGLUCY;GXYLT2;APPL1;SLC25A29;FADS2;RPS3A;STAG3L1;CEP97;ITPA;C15orf40;MTR;FAM118A;ACBD4;RPL34;IPP;RAD51-AS1;TRIM65;PCSK7;TRPM7;ANAPC5;WDR12;TP53;TTC39B;LGALS3;DNM2;UPF3A;METTL16;NMNAT1;C14orf119;NEIL1;ZBTB24;RNF125;METTL23;AP4S1;SMG1P5;GABPB2;KCTD13;DCTN5;ZBTB8OS;OSGEPL1;BLCAP;PHC3;H2AC6;…
PRJNA794860;PRJNA938949;PRJNA798018_ABD	3	SPCS3;CSAD;CLMP
PRJNA794860;PRJNA938949;PRJNA798018_GF	4	MTDH;CYCS;ZNF397;ICE2
PRJNA798018_ABD;PRJNA798018_GF	5	AQP7;TRHDE-AS1;ITIH5;PLIN1;AP001528.1
PRJNA938949;PRJNA798018_ABD	4	SRP9;MTARC1;IFNGR1;RBBP9
PRJNA938949;PRJNA798018_ABD;PRJNA798018_GF	1	EBF1
PRJNA938949;PRJNA798018_GF	4	SPTBN1;KCNE3;UACA;SNTB2
Title of Dataset means the term of datasets, Number means the number of differential editing sites in these datasets, and Member means the specific editing sites

## Sheet: Table S5
Table S5. KEGG functional analysis of consistent differentially edited genes in multiple datasets
Term	P-value	Genes
Shigellosis	2.98196e-05	ACTR3;SEPTIN2;ARPC1A;UBE2D3;WIPI1;ATG14;ATG12;RHOA;MALT1;MAPK13;ARPC2;MDM2;CYCS;TAB3;ATM;PLCB1;MYL9;VCL
Spinocerebellar ataxia	0.000682358	PSMA5;PSMD12;PSMD14;PSMB2;CYCS;PRKCA;WIPI1;ATG14;PLCB1;MAP3K5;PUM2
Leukocyte transendothelial migration	0.00171645	RAP1B;PECAM1;GNAI3;PRKCA;F11R;MYL9;VCL;RHOA;MAPK13
Apoptosis	0.00228749	TUBA1B;DFFA;CASP10;CYCS;XIAP;ATM;CFLAR;CTSS;MAP3K5;CTSB
Tight junction	0.0026231	ACTR3;TUBA1B;ARPC2;RDX;ARPC1A;MYH9;ARHGAP17;F11R;MYL9;RHOA;MAP3K5
Amyotrophic lateral sclerosis	0.00321807	RANBP2;PSMD12;HNRNPA3;PSMD14;NUP155;NCBP1;NDUFC2;WIPI1;ATG14;MAPK13;PSMA5;TUBA1B;PSMB2;CYCS;MATR3;NUP43;NDUFV3;MAP3K5
Endocytosis	0.00322382	ACTR3;PDCD6IP;VPS4B;ARPC1A;STAM;RBSN;RHOA;ARFGAP2;GRK3;ARPC2;PSD3;MDM2;CHMP3;LDLR
NOD-like receptor signaling pathway	0.00442468	MAVS;CARD8;TAB3;XIAP;PLCB1;ATG12;RHOA;GBP4;IFNAR1;CTSB;MAPK13
Proteasome	0.00475546	PSMA5;PSMD12;PSMD14;PSMB2;PSME4
Huntington disease	0.00737624	PSMD12;PSMD14;NDUFC2;WIPI1;ATG14;SOD2;PSMA5;TUBA1B;PSMB2;POLR2D;CYCS;PPARG;NDUFV3;PLCB1;MAP3K5
Pathogenic Escherichia coli infection	0.00822127	ACTR3;TUBA1B;MYO1C;IRAK1;ARPC2;ARPC1A;CYCS;TAB3;MYH9;RHOA;MAPK13
Aldosterone synthesis and secretion	0.00932416	SCARB1;STAR;CYP11A1;ATP2B4;PRKCA;PLCB1;LDLR
Bacterial invasion of epithelial cells	0.0104595	ACTR3;ARPC2;SEPTIN2;ARPC1A;RHOA;VCL
Lipid and atherosclerosis	0.0150918	RAP1B;IRAK1;CYCS;PRKCA;PPARG;PLCB1;SOD2;LDLR;RHOA;MAP3K5;MAPK13
Parkinson disease	0.0175735	PSMA5;TUBA1B;PSMD12;PSMB2;PSMD14;GNAI3;CYCS;NDUFC2;UBA1;UBE2G2;NDUFV3;MAP3K5
Salmonella infection	0.0175735	ACTR3;TUBA1B;IRAK1;ARPC2;ARPC1A;VPS41;CYCS;TAB3;FLNB;MYL9;RHOA;MAPK13
Herpes simplex virus 1 infection	0.0178854	ZNF562;ZNF320;EIF2AK2;ZNF708;ZNF91;MAVS;IRAK1;ZNF83;ZNF506;ZNF814;ZNF426;CYCS;ZNF621;ZNF841;ZNF136;ZNF587;ZNF432;ZNF486;IFNAR1;ZNF431
Cortisol synthesis and secretion	0.0198245	SCARB1;STAR;CYP11A1;PLCB1;LDLR
Ubiquitin mediated proteolysis	0.0198525	UBE2H;UBE2D3;MDM2;UBA2;XIAP;UBA1;VHL;UBE2G2
Folate biosynthesis	0.0237166	DHFR;MOCOS;PCBD2
Sphingolipid signaling pathway	0.0247343	GNAI3;PRKCA;DEGS1;PLCB1;RHOA;MAP3K5;MAPK13
Coronavirus disease	0.0248959	RPL30;MAVS;RPS19;IRAK1;RPL37A;EIF2AK2;PRKCA;RPS20;IL6ST;IFNAR1;MAPK13
Sphingolipid metabolism	0.0296947	ARSA;SMPD4;ACER3;DEGS1
Cholesterol metabolism	0.0316856	SCARB1;SOAT1;STAR;LDLR
Ovarian steroidogenesis	0.0337531	SCARB1;STAR;CYP11A1;LDLR
RNA polymerase	0.0375692	POLR1A;POLR2D;POLR1E
Regulation of actin cytoskeleton	0.0382083	ENAH;ACTR3;ARPC2;RDX;ARPC1A;MYH9;PPP1R12B;MYL9;RHOA;VCL
Necroptosis	0.0383095	H2AZ2;VPS4B;EIF2AK2;CHMP3;XIAP;CFLAR;PPIA;IFNAR1
NF-kappa B signaling pathway	0.0393143	IRAK1;TAB3;XIAP;ATM;CFLAR;MALT1
Autophagy	0.0474248	LAMP2;DAPK3;WIPI1;CFLAR;ATG14;ATG12;CTSB

## Sheet: Table S6
Table S6. GO Biological Process analysis of Consistent Differentially Edited Genes in Multiple Datasets
Term	P-value	Genes
Proteolysis Involved In Protein Catabolic Process (GO:0051603)	1.6867e-05	ZYG11B;ZRANB1;PDCD6IP;VPS4B;MDM2;OTUD7B;CTSS;CLPX;MALT1;CTSB
Regulation Of Type I Interferon Production (GO:0032479)	7.86582e-05	RAB2B;MAVS;NPLOC4;IRAK1;G3BP1;XIAP;ATG12;TRIM56
Ubiquitin-Dependent Protein Catabolic Process (GO:0006511)	0.000233144	ZRANB1;PSMD12;UBE2H;PSMD14;ARRDC1;VPS4B;UBE2D3;RHOBTB3;OTUD7B;UBE2G2;CCAR1;PSMA5;RNF115;RNF114;NPLOC4;PSMB2;RNF149;ARIH2;MDM2;CHMP3;UBA1
Regulation Of miRNA-mediated Gene Silencing (GO:0060964)	0.000362375	TIAL1;PPARG;LIMD1;PUM2
Nucleus Organization (GO:0006997)	0.000603247	PDCD6IP;RPS19;NUP155;VPS4B;CHMP3;TMEM170A
Regulation Of Exosomal Secretion (GO:1903541)	0.000767251	PDCD6IP;VPS4B;CHMP3;STAM
Mitotic Cytokinetic Process (GO:1902410)	0.000767251	PDCD6IP;VPS4B;CHMP3;RHOA
Positive Regulation Of miRNA-mediated Gene Silencing (GO:2000637)	0.00103597	TIAL1;LIMD1;PUM2
Phosphate Ion Transmembrane Transport (GO:0035435)	0.00145368	SLC25A3;SLC20A2;SLC20A1
Positive Regulation Of DNA Methylation-Dependent Heterochromatin Formation (GO:0090309)	0.00145368	PPHLN1;MPHOSPH8;RESF1
Positive Regulation Of Post-Transcriptional Gene Silencing By RNA (GO:1900370)	0.00145368	TIAL1;LIMD1;PUM2
Cellular Response To Hypoxia (GO:0071456)	0.0016853	NPEPPS;HILPDA;HP1BP3;MDM2;PPARG;MDM4;VHL
Cellular Response To Decreased Oxygen Levels (GO:0036294)	0.0018263	NPEPPS;HILPDA;HP1BP3;MDM2;PPARG;MDM4;VHL
Cellular Response To Thyroid Hormone Stimulus (GO:0097067)	0.00196335	RDX;CTSS;CTSB
Membrane Organization (GO:0061024)	0.00239114	PDCD6IP;SAR1A;NUP155;VPS4B;SNAP23;AAK1;TOR1AIP2;CHMP3;STAM;TMEM170A;TIMM50
Modification-Dependent Protein Catabolic Process (GO:0019941)	0.00239838	UBE2H;RNF114;NPLOC4;PSMD14;ARRDC1;RNF149;UBE2D3;MDM2;ARIH2;UBA1;UBE2G2;CCAR1
Actomyosin Structure Organization (GO:0031032)	0.00248393	TMOD3;EPB41L2;MYH9;F11R;FHDC1;MYL9;RHOA
Response To Thyroid Hormone (GO:0097066)	0.00257142	RDX;CTSS;CTSB
Positive Regulation Of Heterochromatin Formation (GO:0031453)	0.00328369	PPHLN1;MPHOSPH8;RESF1
Cellular Response To Starvation (GO:0009267)	0.00339312	STK24;LARS1;LAMP2;VPS41;EIF2AK2;PLIN3;WIPI1;ATG14;MAP3K5
Positive Regulation Of I-kappaB kinase/NF-kappaB Signaling (GO:0043123)	0.00342999	MAVS;IRAK1;CASP10;SLC20A1;TAB3;CFLAR;RHOA;TMEM106A;MALT1;MTDH;TMED4
Macroautophagy (GO:0016236)	0.0035838	VPS4B;LAMP2;VPS41;CHMP3;STAM;VHL;ATG14;ATG12
Negative Regulation Of Single Stranded Viral RNA Replication Via Double Stranded DNA Intermediate (GO:0045869)	0.00410537	APOBEC3C;MPHOSPH8;RESF1
Positive Regulation Of Exosomal Secretion (GO:1903543)	0.00410537	PDCD6IP;VPS4B;STAM
Regulation Of I-kappaB kinase/NF-kappaB Signaling (GO:0043122)	0.00414176	SLC20A1;CARD8;OTUD7B;CFLAR;RHOA;MALT1;MTDH;MAVS;IRAK1;CASP10;TAB3;TMEM106A;TMED4
Establishment Of Endothelial Barrier (GO:0061028)	0.00424802	RAP1B;RDX;PECAM1;F11R
Positive Regulation Of Type I Interferon Production (GO:0032481)	0.00428595	RAB2B;MAVS;IRAK1;G3BP1;XIAP;TRIM56
Multivesicular Body Assembly (GO:0036258)	0.00483569	PDCD6IP;VPS4B;CHMP3;STAM
Midbody Abscission (GO:0061952)	0.00504112	PDCD6IP;VPS4B;CHMP3
Organelle Assembly (GO:0070925)	0.00507436	ACTR3;PDCD6IP;TMEM41B;SEPTIN2;VPS4B;WIPI1;STAM;ATG14;FHDC1;TXNDC15;ATG12;TTLL3;KIF3B;RILPL1;CHMP3;AP3S2
RNA Metabolic Process (GO:0016070)	0.00531751	RBM3;EXOSC6;RBM39;RNASEH1;NCBP1;NOL9;TENT2;RBM5
Regulation Of Vasculature Development (GO:1901342)	0.00547554	KRIT1;NF1;EMP2;WARS1
Multivesicular Body Organization (GO:0036257)	0.00547554	PDCD6IP;VPS4B;CHMP3;STAM
DNA Replication-Dependent Chromatin Assembly (GO:0006335)	0.0054783	NASP;RBBP4
Regulation Of Hematopoietic Stem Cell Proliferation (GO:1902033)	0.0054783	EIF2AK2;N4BP2L2
Cholesterol Import (GO:0070508)	0.0054783	SCARB1;LDLR
Zymogen Inhibition (GO:0097341)	0.0054783	CARD8;XIAP
Negative Regulation Of Cell Size (GO:0045792)	0.0054783	RDX;RHOA
Gene Expression (GO:0010467)	0.00549078	RBM39;RPL30;CHTOP;MRPS16;NCBP1;NOL9;WARS1;RBM3;EXOSC6;MCM3AP;RPS19;CASP10;RPL37A;RPS20;RBM5
Late Endosome To Lysosome Transport (GO:1902774)	0.00609507	VPS4B;VPS41;CHMP3
Negative Regulation Of RNA Biosynthetic Process (GO:1902679)	0.00609507	APOBEC3C;MPHOSPH8;RESF1
Regulation Of Establishment Of Cell Polarity (GO:2000114)	0.00727083	RAP1B;RUFY3;KRIT1
Regulation Of Single Stranded Viral RNA Replication Via Double Stranded DNA Intermediate (GO:0045091)	0.00727083	APOBEC3C;MPHOSPH8;RESF1
Regulation Of DNA Methylation-Dependent Heterochromatin Formation (GO:0090308)	0.00727083	PPHLN1;MPHOSPH8;RESF1
Ubiquitin-Dependent Protein Catabolic Process Via The Multivesicular Body Sorting Pathway (GO:0043162)	0.00772749	RNF115;VPS4B;CHMP3;STAM
Regulation Of Vascular Associated Smooth Muscle Cell Apoptotic Process (GO:1905459)	0.00808731	PPARG;SOD2
Macrophage Derived Foam Cell Differentiation (GO:0010742)	0.00808731	SOAT1;PPARG
Regulation Of Establishment Or Maintenance Of Cell Polarity (GO:0032878)	0.00857155	RAP1B;RUFY3;KRIT1
Intracellular Lipid Transport (GO:0032365)	0.00857155	GRAMD1B;CPT1A;TMEM41B
ncRNA-mediated Post-Transcriptional Gene Silencing (GO:0035194)	0.00857155	NCBP1;CELF1;LIMD1
Negative Regulation Of Viral Genome Replication (GO:0045071)	0.00868709	APOBEC3C;MAVS;EIF2AK2;MPHOSPH8;RESF1
Positive Regulation Of NIK/NF-kappaB Signaling (GO:1901224)	0.00868709	MYO1C;IRAK1;EIF2AK2;RHOA;TRIM56
Platelet Aggregation (GO:0070527)	0.00952377	MYH9;MYL9;PPIA;VCL
Arp2/3 Complex-Mediated Actin Nucleation (GO:0034314)	0.00999993	ACTR3;ARPC2;ARPC1A
Phosphate Ion Transport (GO:0006817)	0.00999993	SLC25A3;SLC20A2;SLC20A1
Positive Regulation Of Axon Extension (GO:0045773)	0.00999993	GOLGA4;RUFY3;MAP3K13
Regulation Of Organelle Organization (GO:0033043)	0.0103611	MAVS;SAR1A;AKAP9;RDX;F11R;RBSN;ATG12
Foam Cell Differentiation (GO:0090077)	0.0111433	SOAT1;PPARG
Inhibition Of Cysteine-Type Endopeptidase Activity (GO:0097340)	0.0111433	CARD8;XIAP
Negative Regulation Of RNA Catabolic Process (GO:1902369)	0.0111433	PHAX;TENT2
Protein Deubiquitination Involved In Ubiquitin-Dependent Protein Catabolic Process (GO:0071947)	0.0111433	ZRANB1;OTUD7B
Protein Catabolic Process (GO:0030163)	0.0114794	LAMP2;OGA;MDM2;CLPX;CTSS;MALT1;CTSB
Regulation Of Mitotic Spindle Assembly (GO:1901673)	0.0115582	PDCD6IP;VPS4B;CHMP3
Endothelial Cell Development (GO:0001885)	0.0115582	RAP1B;RDX;PECAM1
Stress-Activated Protein Kinase Signaling Cascade (GO:0031098)	0.0115582	MAP3K13;MAPK13;MAP3K5
Positive Regulation Of Lipid Storage (GO:0010884)	0.0115582	SCARB1;HILPDA;PLIN3
Negative Regulation Of Endothelial Cell Migration (GO:0010596)	0.0115714	KRIT1;ATP2B4;PPARG;SYNJ2BP
Negative Regulation Of Endothelial Cell Proliferation (GO:0001937)	0.0115714	KRIT1;NF1;PPARG;SYNJ2BP
Positive Regulation Of Exocytosis (GO:0045921)	0.0115714	RAB2B;PDCD6IP;VPS4B;STAM
Post-Transcriptional Regulation Of Gene Expression (GO:0010608)	0.0117289	RBM3;CELF1;MATR3;ATG14;PUM2
Wound Healing (GO:0042060)	0.0124903	SCARB1;VPS4B;NF1;CHMP3;MYH9;CFLAR
Protein Targeting (GO:0006605)	0.0126862	SPCS3;ICMT;MYO1C;ZDHHC20;LAMP2;VPS41;SRP54;LONP2
Membrane Assembly (GO:0071709)	0.0126932	VPS4B;CHMP3;EMP2;STX2
RNA Processing (GO:0006396)	0.0131729	RBM3;EXOSC6;RBM39;MBNL1;NCBP1;CELF1;PRPF3;NOL9;SNRPD3;RBM5
Plasma Membrane Repair (GO:0001778)	0.0132484	VPS4B;CHMP3;MYH9
Regulation Of Cell-Substrate Junction Assembly (GO:0090109)	0.0132484	DAPK3;RHOA;VCL
UDP-N-acetylglucosamine Biosynthetic Process (GO:0006048)	0.0146233	GFPT1;GNPNAT1
Regulation Of Intrinsic Apoptotic Signaling Pathway By P53 Class Mediator (GO:1902253)	0.0146233	MDM2;PTTG1IP
Positive Regulation Of Smooth Muscle Cell Apoptotic Process (GO:0034393)	0.0146233	PPARG;SOD2
tRNA Aminoacylation (GO:0043039)	0.0150718	RARS2;LARS1;GATC
Endothelial Cell Migration (GO:0043542)	0.0151393	MYH9;PRKX;EMP2;RHOA
Purine Ribonucleotide Metabolic Process (GO:0009150)	0.0156084	TPST2;ACOT9;HINT1;GNAI3;BPNT1;CLPX
Phosphorylation (GO:0016310)	0.0161551	DAPK3;EIF2AK2;PRKCA;ATG14;LIMD1;STK4;GK5;GRK3;STK24;IRAK1;FAM20B;POMK;TAF8;CDK10;ATM;SIK2;MAP3K13;MAP3K5
Protein Autophosphorylation (GO:0046777)	0.0164888	IRAK1;STK24;DAPK3;EIF2AK2;ATM;PRKX;SIK2;STK4;MAP3K13
Regulation Of Centrosome Cycle (GO:0046605)	0.0170297	PDCD6IP;VPS4B;CHMP3
Actin Nucleation (GO:0045010)	0.0170297	ACTR3;ARPC2;ARPC1A
Positive Regulation Of Lamellipodium Assembly (GO:0010592)	0.0170297	ACTR3;AKIRIN1;ARPC2
Regulation Of Cell Junction Assembly (GO:1901888)	0.0170297	RAP1B;MYO1C;F11R
Inorganic Anion Transmembrane Transport (GO:0098661)	0.0175329	SLC25A3;SLC26A2;SLC20A2;SLC20A1;APOL1
Regulation Of Cell Differentiation (GO:0045595)	0.0184517	MBD3;PLEKHB2;RBBP4;PPP1R13L;MCRIP1;NF1;TAF8;EIF2AK2;EMP2;VHL
Amino Sugar Biosynthetic Process (GO:0046349)	0.0185054	GFPT1;GNPNAT1
Synaptic Vesicle Fusion To Presynaptic Active Zone Membrane (GO:0031629)	0.0185054	SNAP23;STX2
Fructose 6-Phosphate Metabolic Process (GO:0006002)	0.0185054	GFPT1;PFKP
Protein Localization To Nuclear Envelope (GO:0090435)	0.0185054	NUP155;TOR1AIP2
Purine Nucleobase Metabolic Process (GO:0006144)	0.0185054	SLC25A16;PAICS
Protein N-linked Glycosylation (GO:0006487)	0.0186556	MGAT4A;GFPT1;MAGT1;UGGT1;TMEM165
Early Endosome To Late Endosome Transport (GO:0045022)	0.0191228	EMP2;HOOK3;ATG14
Regulation Of Endothelial Cell Migration (GO:0010594)	0.0192277	SCARB1;KRIT1;NF1;EMP2;PRKCA;SYNJ2BP
Energy Derivation By Oxidation Of Organic Compounds (GO:0015980)	0.0193323	GFPT1;LYRM7;CYCS;SDHAF4
Regulation Of Cell-Matrix Adhesion (GO:0001952)	0.0198245	DAPK3;NF1;EMP2;RHOA;VCL
Regulation Of Platelet Aggregation (GO:0090330)	0.0213517	PRKCA;F11R;IL6ST
Vesicle-Mediated Transport Between Endosomal Compartments (GO:0098927)	0.0213517	EMP2;HOOK3;ATG14
Regulation Of Cell Size (GO:0008361)	0.0213517	LARS1;RDX;RHOA
Negative Regulation Of Cell Population Proliferation (GO:0008285)	0.0213889	CELF1;EIF2AK2;SOD2;PTPN14;WARS1;TIAL1;MYO1C;RBBP4;POLR2D;NF1;CDK10;PPARG;IGFBP7;MDM4;VHL;RBM5
Regulation Of Viral Genome Replication (GO:0045069)	0.0223039	APOBEC3C;MAVS;NR5A2;EIF2AK2;PPIA
Positive Regulation Of Innate Immune Response (GO:0045089)	0.0224886	MAVS;MYO1C;RPS19;TRIM56
Proteasome-Mediated Ubiquitin-Dependent Protein Catabolic Process (GO:0043161)	0.0225725	PSMD12;ANAPC16;PSMD14;RHBDD2;UBE2D3;RHOBTB3;FBXL18;UBE2G2;PSMA5;FBXL20;FOXRED2;NPLOC4;PSMB2;MDM2
Protein Modification Process (GO:0036211)	0.02259	UBE2D3;STK4;TIMM50;GRK3;IRAK1;MAP3K5;ICMT;YES1;DAPK3;OGA;EIF2AK2;PRKCA;WIPI1;ATG14;ATG12;TMEM59;PDP2;STK24;MGAT4A;FAM20B;TAF8;CDK10;ATM;SIK2;MAP3K13;B4GALT5
UDP-N-acetylglucosamine Metabolic Process (GO:0006047)	0.0227684	GFPT1;GNPNAT1
Monocyte Differentiation (GO:0030224)	0.0227684	MYH9;PPARG
Positive Regulation Of Integrin Activation (GO:0033625)	0.0227684	RAP1B;PIEZO1
Protein Processing (GO:0016485)	0.0227942	CPM;SPCS3;XPNPEP3;C1RL;LONP2;SPG7;CTSS
Homotypic Cell-Cell Adhesion (GO:0034109)	0.0241775	MYH9;MYL9;PPIA;VCL
Intracellular Protein Transmembrane Transport (GO:0065002)	0.0241775	SRP54;PEX13;PEX26;TIMM50
Positive Regulation Of Cellular Component Biogenesis (GO:0044089)	0.024506	PDCD6IP;GNL3L;VPS4B;PRKCA;STAM;WARS1
Regulation Of Nucleic Acid-Templated Transcription (GO:1903506)	0.0256587	ZNF562;DAPK3;HP1BP3;ASH1L;LIMD1;BACH1;ZNF708;HINT1;NR5A2;DMTF1;RBBP4;ZNF506;ZNF626;VHL;MZF1;PFDN5;ZNF486;ZNF431
Regulation Of mRNA Splicing, Via Spliceosome (GO:0048024)	0.0256668	RBM3;RBM39;NCBP1;CELF1;RBM5;JMJD6
Protein Glycosylation (GO:0006486)	0.0256912	TMEM59;MGAT4A;GFPT1;OGA;POMK;MAGT1;B4GALT5;TMEM165
Negative Regulation Of Neurogenesis (GO:0050768)	0.0262174	RUFY3;NF1;HOOK3
Protein K48-linked Ubiquitination (GO:0070936)	0.0263859	RNF115;UBE2H;UBE2D3;ARIH2;UBE2G2
Regulation Of Actin Filament-Based Process (GO:0032970)	0.0263859	DAPK3;CDK10;ARHGAP17;F11R;RHOA
Defense Response To Symbiont (GO:0140546)	0.0266134	APOBEC3C;RAB2B;MAVS;NCBP1;CARD8;G3BP1;EIF2AK2;TRIM56
Regulation Of Homotypic Cell-Cell Adhesion (GO:0034110)	0.0273917	RDX;PRKCA
Regulation Of Muscle System Process (GO:0090257)	0.0273917	PPP1R12B;MYL9
Digestive System Development (GO:0055123)	0.0273917	CLMP;SRP54
Glycerol Metabolic Process (GO:0006071)	0.0273917	GK5;PGPEP1
Intrinsic Apoptotic Signaling Pathway In Response To Oxidative Stress (GO:0008631)	0.0273917	STK24;MAP3K5
Negative Regulation Of Amyloid Fibril Formation (GO:1905907)	0.0273917	LDLR;PFDN5
Positive Regulation Of Platelet Aggregation (GO:1901731)	0.0273917	F11R;IL6ST
Positive Regulation Of Triglyceride Biosynthetic Process (GO:0010867)	0.0273917	SCARB1;LDLR
Myelination (GO:0042552)	0.02778	ACER3;NF1;DEGS1;B4GALT5
Myeloid Leukocyte Differentiation (GO:0002573)	0.0278455	OSTM1;CASP10;SRP54;MYH9;PPARG
Protein Localization To Nucleus (GO:0034504)	0.027852	NUP155;MDM2;TAF8;TOR1AIP2;HEATR3;PTTG1IP;STK4
protein-RNA Complex Assembly (GO:0022618)	0.0285262	EIF2S3;RPS19;NCBP1;CELF1;EIF3I;POLR2D;SNRPD3;RBM5
Regulation Of Nitric-Oxide Synthase Activity (GO:0050999)	0.0288537	DHFR;SCARB1;ATP2B4
Regulation Of DNA Damage Response, Signal Transduction By P53 Class Mediator (GO:0043516)	0.0288537	MDM2;ATM;PTTG1IP
Organonitrogen Compound Biosynthetic Process (GO:1901566)	0.0289478	SLC25A15;ELOVL5;ACER3;MOCOS;DEGS1;CSAD;B4GALT5
Proteolysis (GO:0006508)	0.0290086	CPM;CARD8;SPPL2A;SPG7;CLPX;CTSS;MALT1;SPCS3;NPEPPS;XPNPEP3;MDM2;LONP2;VHL;CTSB
Plasma Membrane Organization (GO:0007009)	0.0293554	VPS4B;CHMP3;MYH9;DEGS1;STX2
Positive Regulation Of NF-kappaB Transcription Factor Activity (GO:0051092)	0.0305321	USP14;IRAK1;EIF2AK2;CFLAR;MAP3K13;PPIA;MALT1;MTDH
Positive Regulation Of Protein-Containing Complex Assembly (GO:0031334)	0.030674	RAP1B;MAVS;GNL3L;PIEZO1;ATM;WARS1
Response To Cytokine (GO:0034097)	0.0312261	IRAK1;TIMP2;EIF2AK2;PRKCA;IL6ST;RHOA;TRIM56
Regulation Of Muscle Contraction (GO:0006937)	0.031625	DAPK3;PPP1R12B;MYL9
Regulation Of Spindle Assembly (GO:0090169)	0.031625	PDCD6IP;VPS4B;CHMP3
Lipid Droplet Organization (GO:0034389)	0.031625	PLIN3;PPIA;CDS2
Maintenance Of Blood-Brain Barrier (GO:0035633)	0.031625	PECAM1;F11R;VCL
Nucleocytoplasmic Transport (GO:0006913)	0.0316856	RANBP2;NUP155;NUP43;MALT1
Positive Regulation Of Developmental Growth (GO:0048639)	0.0316856	GOLGA4;RUFY3;PLCB1;MAP3K13
C-terminal Protein Amino Acid Modification (GO:0018410)	0.0323558	ICMT;ATG12
DNA Deamination (GO:0045006)	0.0323558	APOBEC3C;EXOSC6
Regulation Of Hematopoietic Stem Cell Differentiation (GO:1902036)	0.0323558	EIF2AK2;N4BP2L2
Regulation Of Leukocyte Adhesion To Vascular Endothelial Cell (GO:1904994)	0.0323558	IRAK1;RHOA
Endothelium Development (GO:0003158)	0.0323558	KRIT1;PECAM1
Positive Regulation Of Intracellular Protein Transport (GO:0090316)	0.0324091	NPEPPS;MAVS;MYO1C;SAR1A;RUFY3;UBE2D3;ARIH2
Cytosolic Transport (GO:0016482)	0.0336217	SPAG9;MON2;RHOBTB3;EMP2;HOOK3;ATG14;RBSN
Regulation Of Anatomical Structure Morphogenesis (GO:0022603)	0.0336217	ZRANB1;SIPA1L1;RUFY3;NF1;KRIT1;EMP2;WARS1
Amide Biosynthetic Process (GO:0043604)	0.0337531	SLC25A15;SMPD4;DEGS1;GLS
Cytoplasmic Translational Initiation (GO:0002183)	0.0345305	EIF2S3;NCBP1;EIF3I
Positive Regulation Of Protein Targeting To Mitochondrion (GO:1903955)	0.0345305	NPEPPS;UBE2D3;ARIH2
Regulation Of RNA Splicing (GO:0043484)	0.0362803	RBM39;MBNL1;CELF1;HNRNPLL;GRSF1;JMJD6
Regulation Of Centrosome Duplication (GO:0010824)	0.0375692	PDCD6IP;VPS4B;CHMP3
Positive Regulation Of G1/S Transition Of Mitotic Cell Cycle (GO:1900087)	0.0375692	RDX;CDK10;PLCB1
Positive Regulation Of Lamellipodium Organization (GO:1902745)	0.0375692	ACTR3;AKIRIN1;ARPC2
Endonucleolytic Cleavage Of Tricistronic rRNA Transcript (SSU-rRNA, 5.8S rRNA, LSU-rRNA) (GO:0000479)	0.0376416	NOP14;NOL9
Negative Regulation Of DNA Damage Response, Signal Transduction By P53 Class Mediator (GO:0043518)	0.0376416	MDM2;PTTG1IP
Positive Regulation Of Glycoprotein Biosynthetic Process (GO:0010560)	0.0376416	SOAT1;PLCB1
Protein Import Into Peroxisome Matrix (GO:0016558)	0.0376416	PEX13;PEX26
Purine Ribonucleoside Bisphosphate Metabolic Process (GO:0034035)	0.0376416	TPST2;BPNT1
Regulation Of cAMP-dependent Protein Kinase Activity (GO:2000479)	0.0376416	PRKAR2A;ATP2B4
Regulation Of Cell Fate Commitment (GO:0010453)	0.0376416	MBD3;RBBP4
Defense Response To Virus (GO:0051607)	0.039194	APOBEC3C;RAB2B;MAVS;NCBP1;CARD8;G3BP1;EIF2AK2;CHMP3;TRIM56
Cellular Response To Nutrient Levels (GO:0031669)	0.0394925	STK24;LAMP2;VPS41;WIPI1;ATG14
Protein Transport (GO:0015031)	0.0398459	COPA;SAR1A;ARRDC1;TIMM50;GOLGA4;KIF3B;LAMP2;CHMP3;MYH9;PPARG;STX2;TMED5;TMED4
Apical Junction Assembly (GO:0043297)	0.0404169	PDCD6IP;PECAM1;RHOA;VCL
Negative Regulation Of Protein Catabolic Process (GO:0042177)	0.0404169	TIMP2;MDM4;AZIN1;PSME3IP1
Regulation Of Blood Vessel Endothelial Cell Migration (GO:0043535)	0.0404169	ATP2B4;NF1;PRKCA;PPARG
NIK/NF-kappaB Signaling (GO:0038061)	0.0407399	IRAK1;TAB3;MALT1
Mitochondrial Membrane Organization (GO:0007006)	0.0407399	APOOL;SPG7;TIMM50
Negative Regulation Of Proteasomal Ubiquitin-Dependent Protein Catabolic Process (GO:0032435)	0.0407399	USP14;HFE;FHIT
Intrinsic Apoptotic Signaling Pathway (GO:0097193)	0.0408899	HINT1;STK24;CYCS;ATM;FHIT;MAP3K5
Protein Import Into Nucleus (GO:0006606)	0.0413646	RANBP2;NUP155;HEATR3;PTTG1IP;STK4
Regulation Of Cholesterol Storage (GO:0010885)	0.043231	SCARB1;PPARG
Regulation Of Integrin Activation (GO:0033623)	0.043231	RAP1B;PIEZO1
Regulation Of Sequestering Of Triglyceride (GO:0010889)	0.043231	PLIN3;PPARG
Contractile Actin Filament Bundle Assembly (GO:0030038)	0.043231	FHDC1;RHOA
Stress Fiber Assembly (GO:0043149)	0.043231	FHDC1;RHOA
Striated Muscle Cell Development (GO:0055002)	0.043231	TMOD3;MYL9
Synaptic Vesicle Membrane Organization (GO:0048499)	0.043231	SNAP23;STX2
Lipoprotein Biosynthetic Process (GO:0042158)	0.043231	WIPI1;ATG12
Maturation Of LSU-rRNA From Tricistronic rRNA Transcript (SSU-rRNA, 5.8S rRNA, LSU-rRNA) (GO:0000463)	0.043231	RPL7L1;NOL9
Negative Regulation Of T Cell Mediated Immunity (GO:0002710)	0.043231	HFE;KLRD1
Negative Regulation Of Receptor Signaling Pathway Via STAT (GO:1904893)	0.043231	PPARG;VHL
Positive Regulation Of Type I Interferon-Mediated Signaling Pathway (GO:0060340)	0.043231	MAVS;TRIM56
Regulation Of Cell Fate Specification (GO:0042659)	0.043231	MBD3;RBBP4
Glycoprotein Biosynthetic Process (GO:0009101)	0.0432895	TMEM59;MGAT4A;FAM20B;TMEM106A;B4GALT5
Regulation Of Signal Transduction (GO:0009966)	0.0437911	IRAK1;PIGBOS1;IGFBP7;SIK2;VHL;CD46;PLCB1;SYNJ2BP;PPIA
Regulation Of Lamellipodium Assembly (GO:0010591)	0.0440411	ACTR3;AKIRIN1;ARPC2
Signal Transduction By P53 Class Mediator (GO:0072331)	0.0440411	HINT1;MDM4;FHIT
Negative Regulation Of Blood Vessel Endothelial Cell Migration (GO:0043537)	0.0440411	ATP2B4;PPARG;RHOA
Positive Regulation Of Establishment Of Protein Localization To Mitochondrion (GO:1903749)	0.0440411	NPEPPS;UBE2D3;ARIH2
Protein K63-linked Deubiquitination (GO:0070536)	0.0440411	ZRANB1;PSMD14;OTUD7B
Regulation Of NLRP3 Inflammasome Complex Assembly (GO:1900225)	0.0440411	MAVS;CARD8;EIF2AK2
Positive Regulation Of Cytokine Production (GO:0001819)	0.0461105	RAB2B;HILPDA;EIF2AK2;XIAP;MALT1;MAPK13;MAVS;IRAK1;G3BP1;CD46;PLCB1;IL6ST;TMEM106A
Regulation Of Programmed Cell Death (GO:0043067)	0.0462199	RSL1D1;DFFA;DAPK3;ACER3;XIAP;ATM;IKZF3;MALT1;CTSB
Protein Polyubiquitination (GO:0000209)	0.0468145	NPEPPS;RNF115;UBE2H;RNF114;WSB1;UBE2D3;ARIH2;MDM2;UBE2G2;TRIM56
Apoptotic Mitochondrial Changes (GO:0008637)	0.0474714	THEM4;SOD2;TIMM50
Positive Regulation Of Cysteine-Type Endopeptidase Activity Involved In Apoptotic Process (GO:0043280)	0.0475878	CASP10;CARD8;CYCS;PPARG;MALT1;MAP3K5
Endosome To Lysosome Transport (GO:0008333)	0.0477745	VPS4B;VPS41;HOOK3;ATG14
Myeloid Cell Differentiation (GO:0030099)	0.0477745	RPS19;KAT8;PRKX;CFLAR
3'-Phosphoadenosine 5'-Phosphosulfate Metabolic Process (GO:0050427)	0.0491064	TPST2;BPNT1
Golgi To Endosome Transport (GO:0006895)	0.0491064	MON2;WIPI1
Activation Of NF-kappaB-inducing Kinase Activity (GO:0007250)	0.0491064	IRAK1;MALT1
Endosome To Lysosome Transport Via Multivesicular Body Sorting Pathway (GO:0032510)	0.0491064	VPS4B;CHMP3
Epiboly Involved In Wound Healing (GO:0090505)	0.0491064	MRTFA;RHOA
Sphingolipid Catabolic Process (GO:0030149)	0.0491064	SMPD4;ACER3
Nucleotide-Sugar Biosynthetic Process (GO:0009226)	0.0491064	GFPT1;GNPNAT1
Regulation Of Amyloid Fibril Formation (GO:1905906)	0.0491064	LDLR;PFDN5
Regulation Of Bicellular Tight Junction Assembly (GO:2000810)	0.0491064	MYO1C;F11R
Regulation Of NIK/NF-kappaB Signaling (GO:1901222)	0.0493829	MYO1C;IRAK1;EIF2AK2;RHOA;TRIM56
neuron projection regeneration (GO:0031102)	0.0673806	DHFR
nuclear pore complex assembly (GO:0051292)	0.0673806	TMEM170A
regulation of memory T cell differentiation (GO:0043380)	0.0673806	CD46
DNA replication-dependent nucleosome assembly (GO:0006335)	0.0673806	RBBP4
DNA replication-dependent nucleosome organization (GO:0034723)	0.0673806	RBBP4
removal of superoxide radicals (GO:0019430)	0.0673806	SOD2
microtubule anchoring at centrosome (GO:0034454)	0.0673806	HOOK3
myelin maintenance (GO:0043217)	0.0673806	DEGS1
protein insertion into ER membrane by stop-transfer membrane-anchor sequence (GO:0045050)	0.0673806	EMC1
protein polyubiquitination (GO:0000209)	0.0683856	NPEPPS;PSMD12;PSMB2;MDM2;TRIM56
positive regulation of cell motility (GO:2000147)	0.0685108	SPAG9;MYO1C;SOD2;CCAR1
protein localization to plasma membrane (GO:0072659)	0.0692346	EMP2;F11R;FAM126B
organonitrogen compound catabolic process (GO:1901565)	0.0711681	NPEPPS;CLPX
positive regulation of viral process (GO:0048524)	0.0711681	POLR2D;PPIA
regulation of cellular ketone metabolic process (GO:0010565)	0.0731396	PSMD12;PSMB2
pre-replicative complex assembly (GO:0036388)	0.0731396	PSMD12;PSMB2
protein catabolic process (GO:0030163)	0.0731396	OGA;CLPX
regulation of calcium ion transmembrane transport via high voltage-gated calcium channel (GO:1902514)	0.0738655	CACNA2D1
carnitine shuttle (GO:0006853)	0.0738655	CPT1A
cell proliferation in forebrain (GO:0021846)	0.0738655	HOOK3
negative regulation of receptor signaling pathway via STAT (GO:1904893)	0.0738655	VHL
negative regulation of sprouting angiogenesis (GO:1903671)	0.0738655	SYNJ2BP
cellular response to superoxide (GO:0071451)	0.0738655	SOD2
regulation of lamellipodium morphogenesis (GO:2000392)	0.0738655	ARPIN
cytidine to uridine editing (GO:0016554)	0.0738655	APOBEC3C
ER-associated misfolded protein catabolic process (GO:0071712)	0.0738655	UGGT1
establishment of endothelial intestinal barrier (GO:0090557)	0.0738655	F11R
positive regulation of DNA methylation-dependent heterochromatin assembly (GO:0090309)	0.0738655	MPHOSPH8
Golgi to lysosome transport (GO:0090160)	0.0738655	RBSN
positive regulation of lipid localization (GO:1905954)	0.0738655	HILPDA
positive regulation of posttranscriptional gene silencing (GO:0060148)	0.0738655	LIMD1
telomere maintenance via recombination (GO:0000722)	0.0738655	TEP1
tetrahydrobiopterin metabolic process (GO:0046146)	0.0738655	DHFR
tetrahydrofolate metabolic process (GO:0046653)	0.0738655	DHFR
positive regulation of transforming growth factor beta production (GO:0071636)	0.0738655	CD46
UDP-N-acetylglucosamine biosynthetic process (GO:0006048)	0.0738655	GNPNAT1
protein ubiquitination (GO:0016567)	0.0739997	NPEPPS;PSMD12;ANAPC16;PSMB2;MDM2;UBA1;VHL
protein localization to cell periphery (GO:1990778)	0.0741109	EMP2;F11R;FAM126B
regulation of apoptotic process (GO:0042981)	0.0742791	RSL1D1;DFFA;XIAP;VHL;CFLAR;STK4;PPIA;RBM5;CCAR1
regulation of cellular catabolic process (GO:0031329)	0.0751287	KAT8;LONP2
tRNA modification (GO:0006400)	0.0751287	METTL2B;METTL6
mitotic G1 DNA damage checkpoint signaling (GO:0031571)	0.0751287	MDM2;MDM4
negative regulation of G2/M transition of mitotic cell cycle (GO:0010972)	0.077135	PSMD12;PSMB2
cellular response to nutrient levels (GO:0031669)	0.077135	VPS41;ATG14
positive regulation of cell cycle (GO:0045787)	0.077135	MDM2;CCNYL1
apoptotic process (GO:0006915)	0.0777653	MDM2;CFLAR;STK4;PPIA
protein N-linked glycosylation (GO:0006487)	0.0791582	MAGT1;UGGT1
regulation of nucleic acid-templated transcription (GO:1903506)	0.0798691	ZNF506;HP1BP3;VHL;LIMD1;PFDN5;CCAR1
purine nucleoside monophosphate biosynthetic process (GO:0009127)	0.0803057	PAICS
amino sugar biosynthetic process (GO:0046349)	0.0803057	GNPNAT1
pyrimidine nucleobase metabolic process (GO:0006206)	0.0803057	ALDH6A1
negative regulation of complement activation (GO:0045916)	0.0803057	CD46
regulation of actin nucleation (GO:0051125)	0.0803057	ARPIN
carnitine metabolic process (GO:0009437)	0.0803057	CPT1A
cellular response to thyroid hormone stimulus (GO:0097067)	0.0803057	CTSS
chromatin assembly or disassembly (GO:0006333)	0.0803057	RBBP4
regulation of myoblast fusion (GO:1901739)	0.0803057	CFLAR
P-body assembly (GO:0033962)	0.0803057	LIMD1
early endosome to Golgi transport (GO:0034498)	0.0803057	RBSN
Golgi localization (GO:0051645)	0.0803057	HOOK3
positive regulation of myeloid leukocyte mediated immunity (GO:0002888)	0.0803057	MAVS
positive regulation of protein localization to chromosome, telomeric region (GO:1904816)	0.0803057	GNL3L
magnesium ion transport (GO:0015693)	0.0803057	MAGT1
microtubule anchoring at microtubule organizing center (GO:0072393)	0.0803057	HOOK3
protein import into peroxisome matrix (GO:0016558)	0.0803057	PEX26
negative regulation of amyloid fibril formation (GO:1905907)	0.0803057	PFDN5
positive regulation of intracellular protein transport (GO:0090316)	0.0843064	NPEPPS;MAVS;MYO1C
positive regulation of cytokine production (GO:0001819)	0.0846993	MAVS;CRCP;HILPDA;EIF2AK2;CD46
DNA-templated transcription, termination (GO:0006353)	0.0853256	POLR1A;SNRPD3
establishment of protein localization to membrane (GO:0090150)	0.0853256	MYO1C;ZDHHC20
snRNA transcription by RNA polymerase II (GO:0042795)	0.0853256	POLR2D;PHAX
negative regulation of hippo signaling (GO:0035331)	0.0867014	LIMD1
regulation of cell aging (GO:0090342)	0.0867014	RSL1D1
negative regulation of stem cell differentiation (GO:2000737)	0.0867014	N4BP2L2
regulation of membrane repolarization (GO:0060306)	0.0867014	CACNA2D1
DNA deamination (GO:0045006)	0.0867014	APOBEC3C
regulation of nucleocytoplasmic transport (GO:0046822)	0.0867014	PTPN14
DNA replication-independent nucleosome organization (GO:0034724)	0.0867014	RBBP4
endonucleolytic cleavage of tricistronic rRNA transcript (SSU-rRNA, 5.8S rRNA, LSU-rRNA) (GO:0000479)	0.0867014	NOP14
entry into host (GO:0044409)	0.0867014	PPIA
positive regulation of heterochromatin assembly (GO:0031453)	0.0867014	MPHOSPH8
response to thyroid hormone (GO:0097066)	0.0867014	CTSS
lymphocyte mediated immunity (GO:0002449)	0.0867014	CD46
UDP-N-acetylglucosamine metabolic process (GO:0006047)	0.0867014	GNPNAT1
regulation of cytokine production (GO:0001817)	0.0869447	HILPDA;EIF2AK2;TRIM56
response to cytokine (GO:0034097)	0.0869447	EIF2AK2;PTPN14;TRIM56
fatty acid biosynthetic process (GO:0006633)	0.087413	ABHD2;DEGS1
Fc-gamma receptor signaling pathway involved in phagocytosis (GO:0038096)	0.087413	MYO1C;ARPC2
snRNA transcription (GO:0009301)	0.087413	POLR2D;PHAX
negative regulation of cellular macromolecule biosynthetic process (GO:2000113)	0.0874662	DHFR;MDM2;KAT8;EIF2AK2;LIMD1;PFDN5;MPHOSPH8
negative regulation of supramolecular fiber organization (GO:1902904)	0.0895157	PFDN5;ARPIN
Fc-gamma receptor signaling pathway (GO:0038094)	0.0895157	MYO1C;ARPC2
response to ionizing radiation (GO:0010212)	0.0895157	RAD1;INIP
positive regulation of secretion by cell (GO:1903532)	0.0895157	RAB2B;PPIA
positive regulation of Wnt signaling pathway (GO:0030177)	0.0909672	PSMD12;PSMB2;XIAP
antigen processing and presentation of exogenous peptide antigen via MHC class I, TAP-dependent (GO:0002479)	0.0916333	PSMD12;PSMB2
endoplasmic reticulum organization (GO:0007029)	0.0916333	TOR1AIP2;TMEM170A
transcription-coupled nucleotide-excision repair (GO:0006283)	0.0916333	RFC2;POLR2D
positive regulation of protein kinase activity (GO:0045860)	0.0923251	SYAP1;EMP2;STK4
positive regulation of DNA-binding transcription factor activity (GO:0051091)	0.092755	MAVS;EIF2AK2;CFLAR;PPIA
protein modification by small protein conjugation or removal (GO:0070647)	0.0930529	UBA1
negative regulation of DNA damage response, signal transduction by p53 class mediator (GO:0043518)	0.0930529	MDM2
atrial septum development (GO:0003283)	0.0930529	MDM4
atrioventricular valve development (GO:0003171)	0.0930529	MDM4
regulation of cAMP-dependent protein kinase activity (GO:2000479)	0.0930529	PRKAR2A
calcium ion import across plasma membrane (GO:0098703)	0.0930529	CACNA2D1
regulation of DNA methylation-dependent heterochromatin assembly (GO:0090308)	0.0930529	MPHOSPH8
regulation of fatty acid beta-oxidation (GO:0031998)	0.0930529	LONP2
regulation of integrin-mediated signaling pathway (GO:2001044)	0.0930529	EMP2
nuclear migration (GO:0007097)	0.0930529	HOOK3
nuclear pore organization (GO:0006999)	0.0930529	TMEM170A
defense response to protozoan (GO:0042832)	0.0930529	GBP4
regulation of vasculogenesis (GO:2001212)	0.0930529	EMP2
heterochromatin organization (GO:0070828)	0.0930529	HP1BP3
ribonucleoside monophosphate biosynthetic process (GO:0009156)	0.0930529	PAICS
intestinal absorption (GO:0050892)	0.0930529	F11R
sequestering of extracellular ligand from receptor (GO:0035581)	0.0930529	CD46
sulfate transport (GO:0008272)	0.0930529	SLC26A2
positive regulation of regulatory T cell differentiation (GO:0045591)	0.0930529	CD46
maturation of LSU-rRNA from tricistronic rRNA transcript (SSU-rRNA, 5.8S rRNA, LSU-rRNA) (GO:0000463)	0.0930529	RPL7L1
vascular endothelial growth factor signaling pathway (GO:0038084)	0.0930529	MYO1C
vasodilation (GO:0042311)	0.0930529	SOD2
positive regulation of NF-kappaB transcription factor activity (GO:0051092)	0.0936915	EIF2AK2;CFLAR;PPIA
regulation of cytokine-mediated signaling pathway (GO:0001959)	0.0937656	SPPL2A;CFLAR
NIK/NF-kappaB signaling (GO:0038061)	0.0937656	PSMD12;PSMB2
DNA damage response, signal transduction by p53 class mediator (GO:0030330)	0.0937656	MDM2;MDM4
Fc receptor mediated stimulatory signaling pathway (GO:0002431)	0.0937656	MYO1C;ARPC2
regulation of cell differentiation (GO:0045595)	0.0950662	EIF2AK2;EMP2;VHL
cellular response to DNA damage stimulus (GO:0006974)	0.0975033	RFC2;XIAP;UBA1;RAD1;INIP
cellular response to starvation (GO:0009267)	0.0978406	VPS41;EIF2AK2;ATG14
RNA splicing, via transesterification reactions with bulged adenosine as nucleophile (GO:0000377)	0.0980372	POLR2D;SNRPD3;RBM5;CCAR1
protein autophosphorylation (GO:0046777)	0.0992401	EIF2AK2;PRKX;STK4
regulation of amyloid fibril formation (GO:1905906)	0.0993606	PFDN5
Arp2/3 complex-mediated actin nucleation (GO:0034314)	0.0993606	ARPC2
calcium ion import into cytosol (GO:1902656)	0.0993606	CACNA2D1
cellular response to exogenous dsRNA (GO:0071360)	0.0993606	MAVS
endoplasmic reticulum tubular network organization (GO:0071786)	0.0993606	TMEM170A
glucosamine-containing compound metabolic process (GO:1901071)	0.0993606	OGA
response to acidic pH (GO:0010447)	0.0993606	CTSS
histone H4-K5 acetylation (GO:0043981)	0.0993606	KAT8
histone H4-K8 acetylation (GO:0043982)	0.0993606	KAT8
steroid hormone mediated signaling pathway (GO:0043401)	0.0993606	ABHD2
positive regulation of response to cytokine stimulus (GO:0060760)	0.0993606	MAVS
medium-chain fatty acid metabolic process (GO:0051791)	0.0993606	ABHD2
membrane raft organization (GO:0031579)	0.0993606	EMP2
mitotic recombination (GO:0006312)	0.0993606	TEP1
protein localization to cell-cell junction (GO:0150105)	0.0993606	F11R
positive regulation of phosphorylation (GO:0042327)	0.100189	MAVS;ATG14;STK4;PPIA
purine ribonucleotide metabolic process (GO:0009150)	0.100247	TPST2;BPNT1
ubiquitin-dependent protein catabolic process (GO:0006511)	0.101075	PSMD12;ANAPC16;PSMB2;MDM2;UBA1
antigen processing and presentation of exogenous peptide antigen via MHC class I (GO:0042590)	0.102435	PSMD12;PSMB2
rRNA metabolic process (GO:0016072)	0.103487	NOP14;RPS19;RPL37A
positive regulation of proteasomal ubiquitin-dependent protein catabolic process (GO:0032436)	0.104636	ZYG11B;MDM2
positive regulation of ubiquitin-dependent protein catabolic process (GO:2000060)	0.104636	ZYG11B;MDM2
purine ribonucleoside monophosphate biosynthetic process (GO:0009168)	0.105625	PAICS
apoptotic DNA fragmentation (GO:0006309)	0.105625	DFFA
negative regulation of immune effector process (GO:0002698)	0.105625	RPS19
basement membrane organization (GO:0071711)	0.105625	CTSS
negative regulation of receptor signaling pathway via JAK-STAT (GO:0046426)	0.105625	VHL
regulation of fatty acid oxidation (GO:0046320)	0.105625	LONP2
positive regulation of myeloid leukocyte cytokine production involved in immune response (GO:0061081)	0.105625	MAVS
N-acetylglucosamine metabolic process (GO:0006044)	0.105625	OGA
protein localization to microtubule organizing center (GO:1905508)	0.105625	HOOK3
cellular component assembly (GO:0022607)	0.109013	RBBP4;TTLL3;MDM2;MDM4
negative regulation of protein modification process (GO:0031400)	0.109077	ATG14;PPIA
activation of protein kinase A activity (GO:0034199)	0.111846	PRKAR2A
negative regulation of execution phase of apoptosis (GO:1900118)	0.111846	DFFA
negative regulation of intrinsic apoptotic signaling pathway by p53 class mediator (GO:1902254)	0.111846	MDM2
regulation of cellular response to growth factor stimulus (GO:0090287)	0.111846	XIAP
regulation of establishment of endothelial barrier (GO:1903140)	0.111846	F11R
cellular response to gamma radiation (GO:0071480)	0.111846	MDM2
regulation of Golgi organization (GO:1903358)	0.111846	RBSN
negative regulation of vascular associated smooth muscle cell proliferation (GO:1904706)	0.111846	SOD2
copper ion homeostasis (GO:0055070)	0.111846	XIAP
regulation of metal ion transport (GO:0010959)	0.111846	CACNA2D1
diol biosynthetic process (GO:0034312)	0.111846	DHFR
DNA biosynthetic process (GO:0071897)	0.111846	PPIA
regulation of NLRP3 inflammasome complex assembly (GO:1900225)	0.111846	EIF2AK2
regulation of osteoblast proliferation (GO:0033688)	0.111846	EIF2AK2
regulation of stem cell proliferation (GO:0072091)	0.111846	EIF2AK2
positive regulation of cyclin-dependent protein serine/threonine kinase activity (GO:0045737)	0.111846	CCNYL1
regulation of transferase activity (GO:0051338)	0.111846	EMP2
ribosomal small subunit assembly (GO:0000028)	0.111846	RPS19
tail-anchored membrane protein insertion into ER membrane (GO:0071816)	0.111846	EMC1
membrane depolarization during cardiac muscle cell action potential (GO:0086012)	0.111846	CACNA2D1
positive regulation of stem cell proliferation (GO:2000648)	0.111846	N4BP2L2
mesenchyme morphogenesis (GO:0072132)	0.111846	MDM4
DNA-templated transcription, initiation (GO:0006352)	0.112192	CRCP;POLR1A;POLR2D
regulation of Notch signaling pathway (GO:0008593)	0.113566	CD46;SYNJ2BP
regulation of protein phosphorylation (GO:0001932)	0.114701	MAVS;ATG14;STK4;PPIA
protein deubiquitination (GO:0016579)	0.115854	PSMD12;PSMB2;MDM2;MDM4
base conversion or substitution editing (GO:0016553)	0.118024	APOBEC3C
regulation of catabolic process (GO:0009894)	0.118024	MDM2
cellular response to dsRNA (GO:0071359)	0.118024	MAVS
negative regulation of signal transduction by p53 class mediator (GO:1901797)	0.118024	MDM2
regulation of platelet aggregation (GO:0090330)	0.118024	F11R
endothelial cell proliferation (GO:0001935)	0.118024	PRKX
regulation of protein sumoylation (GO:0033233)	0.118024	GNL3L
regulation of transforming growth factor beta production (GO:0071634)	0.118024	CD46
regulation of ventricular cardiac muscle cell membrane repolarization (GO:0060307)	0.118024	CACNA2D1
release of cytochrome c from mitochondria (GO:0001836)	0.118024	SOD2
glycoprotein catabolic process (GO:0006516)	0.118024	OGA
response to axon injury (GO:0048678)	0.118024	DHFR
response to interferon-alpha (GO:0035455)	0.118024	EIF2AK2
positive regulation of mRNA splicing, via spliceosome (GO:0048026)	0.118024	RBM3
positive regulation of nitric-oxide synthase activity (GO:0051000)	0.118024	DHFR
positive regulation of stress-activated protein kinase signaling cascade (GO:0070304)	0.118024	EIF2AK2
protein localization to centrosome (GO:0071539)	0.118024	HOOK3
Wnt signaling pathway, planar cell polarity pathway (GO:0060071)	0.118103	PSMD12;PSMB2
positive regulation of cell migration (GO:0030335)	0.118175	SPAG9;MYO1C;SOD2;CCAR1
neutrophil degranulation (GO:0043312)	0.119133	PSMD12;DEGS1;MAGT1;METTL7A;PPIA;CTSS
positive regulation of gene expression (GO:0010628)	0.119986	RBM3;MYO1C;POLR1A;HILPDA;EIF2AK2;CD46
negative regulation of cellular amide metabolic process (GO:0034249)	0.120389	DHFR;EIF2AK2
negative regulation of phosphorylation (GO:0042326)	0.120389	ATG14;PPIA
positive regulation of proteasomal protein catabolic process (GO:1901800)	0.120389	ZYG11B;MDM2
neutrophil activation involved in immune response (GO:0002283)	0.122563	PSMD12;DEGS1;MAGT1;METTL7A;PPIA;CTSS
mRNA splicing, via spliceosome (GO:0000398)	0.124067	POLR2D;SNRPD3;RBM5;CCAR1
atrioventricular valve morphogenesis (GO:0003181)	0.124159	MDM4
carbohydrate derivative catabolic process (GO:1901136)	0.124159	OGA
cardiac muscle cell contraction (GO:0086003)	0.124159	CACNA2D1
negative regulation of nervous system development (GO:0051961)	0.124159	HOOK3
negative regulation of protein localization to nucleus (GO:1900181)	0.124159	POLR1A
regulation of epithelial cell differentiation (GO:0030856)	0.124159	PRKX
cellular response to glucagon stimulus (GO:0071377)	0.124159	PRKAR2A
nucleotide-sugar biosynthetic process (GO:0009226)	0.124159	GNPNAT1
endocardial cushion morphogenesis (GO:0003203)	0.124159	MDM4
endoplasmic reticulum mannose trimming (GO:1904380)	0.124159	UGGT1
pore complex assembly (GO:0046931)	0.124159	TMEM170A
establishment or maintenance of apical/basal cell polarity (GO:0035088)	0.124159	SYNJ2BP
fatty acid transmembrane transport (GO:1902001)	0.124159	CPT1A
folic acid metabolic process (GO:0046655)	0.124159	DHFR
regulation of vascular endothelial growth factor signaling pathway (GO:1900746)	0.124159	MYO1C
glycerolipid catabolic process (GO:0046503)	0.124159	ABHD2
histone H4-K16 acetylation (GO:0043984)	0.124159	KAT8
vesicle transport along actin filament (GO:0030050)	0.124159	MYO1C
defense response to bacterium (GO:0042742)	0.124218	MAVS;RPS19;GBP4
regulation of establishment of planar polarity (GO:0090175)	0.124992	PSMD12;PSMB2
retrograde transport, endosome to Golgi (GO:0042147)	0.124992	SPAG9;RBSN
metal ion transport (GO:0030001)	0.124992	CACNA2D1;MAGT1
neutrophil mediated immunity (GO:0002446)	0.125166	PSMD12;DEGS1;MAGT1;METTL7A;PPIA;CTSS
protein modification by small protein removal (GO:0070646)	0.126459	PSMD12;PSMB2;MDM2;MDM4
regulation of translation (GO:0006417)	0.127295	DHFR;RBM3;EIF2AK2
regulation of endothelial cell migration (GO:0010594)	0.12731	EMP2;SYNJ2BP
SCF-dependent proteasomal ubiquitin-dependent protein catabolic process (GO:0031146)	0.12731	PSMD12;PSMB2
protein stabilization (GO:0050821)	0.128844	MDM4;VHL;STK4
negative regulation of translation (GO:0017148)	0.129638	DHFR;EIF2AK2
mitochondrial respiratory chain complex assembly (GO:0033108)	0.129638	SDHAF4;NDUFV3
adaptive immune response based on somatic recombination of immune receptors built from immunoglobulin superfamily domains (GO:0002460)	0.130252	CD46
purine ribonucleoside monophosphate metabolic process (GO:0009167)	0.130252	PAICS
branched-chain amino acid catabolic process (GO:0009083)	0.130252	ALDH6A1
branched-chain amino acid metabolic process (GO:0009081)	0.130252	ALDH6A1
cardiac ventricle development (GO:0003231)	0.130252	MDM4
cellular response to misfolded protein (GO:0071218)	0.130252	UGGT1
negative regulation of telomere maintenance via telomerase (GO:0032211)	0.130252	GNL3L
regulation of hippo signaling (GO:0035330)	0.130252	LIMD1
negative regulation of viral life cycle (GO:1903901)	0.130252	PPIA
regulation of programmed necrotic cell death (GO:0062098)	0.130252	CFLAR
regulation of protein kinase A signaling (GO:0010738)	0.130252	PRKAR2A
folic acid-containing compound metabolic process (GO:0006760)	0.130252	DHFR
positive regulation of cyclin-dependent protein kinase activity (GO:1904031)	0.130252	CCNYL1
positive regulation of interferon-alpha production (GO:0032727)	0.130252	MAVS
post-transcriptional gene silencing by RNA (GO:0035194)	0.130252	LIMD1
negative regulation of mitotic cell cycle phase transition (GO:1901991)	0.134323	PSMD12;PSMB2
actin filament-based transport (GO:0099515)	0.136302	MYO1C
actin nucleation (GO:0045010)	0.136302	ARPC2
calcium ion transport into cytosol (GO:0060402)	0.136302	CACNA2D1
cellular response to steroid hormone stimulus (GO:0071383)	0.136302	ABHD2
regulation of lipid catabolic process (GO:0050994)	0.136302	LONP2
nuclear envelope organization (GO:0006998)	0.136302	TMEM170A
endocardial cushion development (GO:0003197)	0.136302	MDM4
error-prone translesion synthesis (GO:0042276)	0.136302	RFC2
regulation of transposition (GO:0010528)	0.136302	APOBEC3C
response to glucagon (GO:0033762)	0.136302	PRKAR2A
response to progesterone (GO:0032570)	0.136302	ABHD2
positive regulation of lipid storage (GO:0010884)	0.136302	HILPDA
intracellular lipid transport (GO:0032365)	0.136302	CPT1A
positive regulation of smoothened signaling pathway (GO:0045880)	0.136302	TXNDC15
negative regulation of cellular protein metabolic process (GO:0032269)	0.139046	DHFR;EIF2AK2
negative regulation of MAPK cascade (GO:0043409)	0.139046	SYNJ2BP;PPIA
hemopoiesis (GO:0030097)	0.139046	KAT8;PRKX
interleukin-1-mediated signaling pathway (GO:0070498)	0.139046	PSMD12;PSMB2
negative regulation of DNA recombination at telomere (GO:0048239)	0.142311	POLR2D
regulation of cardiac muscle cell membrane repolarization (GO:0099623)	0.142311	CACNA2D1
regulation of DNA recombination at telomere (GO:0072695)	0.142311	POLR2D
regulation of execution phase of apoptosis (GO:1900117)	0.142311	DFFA
regulation of lipid storage (GO:0010883)	0.142311	HILPDA
osteoclast differentiation (GO:0030316)	0.142311	OSTM1
error-free translesion synthesis (GO:0070987)	0.142311	RFC2
regulation of response to cytokine stimulus (GO:0060759)	0.142311	MAVS
maturation of 5.8S rRNA from tricistronic rRNA transcript (SSU-rRNA, 5.8S rRNA, LSU-rRNA) (GO:0000466)	0.142311	NOP14
positive regulation of signal transduction by p53 class mediator (GO:1901798)	0.142311	RPS20
membrane protein intracellular domain proteolysis (GO:0031293)	0.142311	SPPL2A
positive regulation of translational initiation (GO:0045948)	0.142311	POLR2D
proteasomal ubiquitin-independent protein catabolic process (GO:0010499)	0.142311	PSMB2
protein import into peroxisome membrane (GO:0045046)	0.142311	PEX26
regulation of mitotic cell cycle phase transition (GO:1901990)	0.14308	PSMD12;ANAPC16;PSMB2
negative regulation of GTPase activity (GO:0034260)	0.148279	F11R
regulation of calcium ion transmembrane transport (GO:1903169)	0.148279	CACNA2D1
blood vessel endothelial cell migration (GO:0043534)	0.148279	EMP2
cytoskeleton-dependent intracellular transport (GO:0030705)	0.148279	HOOK3
regulation of necroptotic process (GO:0060544)	0.148279	CFLAR
DNA catabolic process, endonucleolytic (GO:0000737)	0.148279	DFFA
peptidyl-L-cysteine S-palmitoylation (GO:0018230)	0.148279	ZDHHC20
peptidyl-S-diacylglycerol-L-cysteine biosynthetic process from peptidyl-cysteine (GO:0018231)	0.148279	ZDHHC20
regulation of protein export from nucleus (GO:0046825)	0.148279	PTPN14
positive regulation of mRNA processing (GO:0050685)	0.148279	RBM3
membrane protein ectodomain proteolysis (GO:0006509)	0.148279	SPPL2A
protein alkylation (GO:0008213)	0.148279	SNRPD3
ribosome biogenesis (GO:0042254)	0.149569	NOP14;RPS19;RPL37A
positive regulation of translation (GO:0045727)	0.153424	RBM3;POLR2D
apoptotic nuclear changes (GO:0030262)	0.154205	DFFA
negative regulation of stress fiber assembly (GO:0051497)	0.154205	F11R
nucleotide-excision repair, DNA gap filling (GO:0006297)	0.154205	RFC2
peptidyl-glutamic acid modification (GO:0018200)	0.154205	TTLL3
DNA packaging (GO:0006323)	0.154205	RBBP4
response to gamma radiation (GO:0010332)	0.154205	MDM2
positive regulation of lamellipodium assembly (GO:0010592)	0.154205	ARPC2
positive regulation of protein targeting to membrane (GO:0090314)	0.154205	MYO1C
protein alpha-1,2-demannosylation (GO:0036508)	0.154205	UGGT1
protein modification by small protein conjugation (GO:0032446)	0.156446	ANAPC16;MDM2;UBA1;NUP43;VHL
mRNA processing (GO:0006397)	0.156612	POLR2D;SNRPD3;RBM5;CCAR1
regulation of proteasomal ubiquitin-dependent protein catabolic process (GO:0032434)	0.15828	ZYG11B;MDM2
regulation of protein catabolic process (GO:0042176)	0.15828	MDM2;MDM4
regulation of signal transduction (GO:0009966)	0.159478	CD46;SYNJ2BP;PPIA
regulation of cAMP-mediated signaling (GO:0043949)	0.160091	PRKAR2A
regulation of interferon-alpha production (GO:0032647)	0.160091	MAVS
peptide catabolic process (GO:0043171)	0.160091	NPEPPS
peroxisome organization (GO:0007031)	0.160091	LONP2
energy derivation by oxidation of organic compounds (GO:0015980)	0.160091	SDHAF4
endomembrane system organization (GO:0010256)	0.161149	TOR1AIP2;HOOK3;TMEM170A
modification-dependent protein catabolic process (GO:0019941)	0.164506	ANAPC16;MDM2;UBA1
ncRNA processing (GO:0034470)	0.164506	NOP14;RPS19;RPL37A
nucleotide-excision repair (GO:0006289)	0.165616	RFC2;POLR2D
mitochondrial translation (GO:0032543)	0.165616	MRPS16;GATC
proteoglycan metabolic process (GO:0006029)	0.165935	FAM20B
negative regulation of cell development (GO:0010721)	0.165935	HOOK3
purine-containing compound biosynthetic process (GO:0072522)	0.165935	PAICS
negative regulation of telomere maintenance via telomere lengthening (GO:1904357)	0.165935	GNL3L
negative regulation of transposition (GO:0010529)	0.165935	APOBEC3C
regulation of regulatory T cell differentiation (GO:0045589)	0.165935	CD46
regulation of viral life cycle (GO:1903900)	0.165935	PPIA
hippo signaling (GO:0035329)	0.165935	STK4
positive regulation of ion transmembrane transporter activity (GO:0032414)	0.165935	CTSS
TOR signaling (GO:0031929)	0.165935	SYAP1
positive regulation of viral transcription (GO:0050434)	0.165935	POLR2D
cellular response to peptide hormone stimulus (GO:0071375)	0.168075	PRKAR2A;SYAP1
positive regulation of protein serine/threonine kinase activity (GO:0071902)	0.168075	SYAP1;CCNYL1
protein localization to nucleus (GO:0034504)	0.168075	MDM2;TOR1AIP2
organelle organization (GO:0006996)	0.168794	HILPDA;LONP2;TOR1AIP2;LIMD1;PPIA
mRNA export from nucleus (GO:0006406)	0.170541	POLR2D;NUP43
proteasomal protein catabolic process (GO:0010498)	0.171284	PSMD12;PSMB2;MDM2
protein peptidyl-prolyl isomerization (GO:0000413)	0.17174	PPIA
nucleobase-containing small molecule interconversion (GO:0015949)	0.17174	GSR
peroxisomal membrane transport (GO:0015919)	0.17174	PEX26
positive regulation of cellular component movement (GO:0051272)	0.17174	RPS19
regulation of vasculature development (GO:1901342)	0.17174	EMP2
positive regulation of gene silencing by miRNA (GO:2000637)	0.17174	LIMD1
positive regulation of mitotic cell cycle (GO:0045931)	0.17174	MDM2
positive regulation of muscle cell differentiation (GO:0051149)	0.17174	SPAG9
negative regulation of actin filament bundle assembly (GO:0032232)	0.17174	F11R
DNA replication (GO:0006260)	0.173012	RFC2;RAD1
regulation of protein ubiquitination (GO:0031396)	0.175489	GNL3L;XIAP
receptor clustering (GO:0043113)	0.177504	SYNJ2BP
regulation of DNA damage response, signal transduction by p53 class mediator (GO:0043516)	0.177504	MDM2
cellular response to epidermal growth factor stimulus (GO:0071364)	0.177504	SYAP1
cytosolic calcium ion transport (GO:0060401)	0.177504	CACNA2D1
positive regulation of defense response to virus by host (GO:0002230)	0.177504	MAVS
response to ketone (GO:1901654)	0.177504	ABHD2
histone mRNA metabolic process (GO:0008334)	0.177504	SNRPD3
internal peptidyl-lysine acetylation (GO:0018393)	0.177504	KAT8
positive regulation of monooxygenase activity (GO:0032770)	0.177504	DHFR
leukocyte cell-cell adhesion (GO:0007159)	0.177504	F11R
positive regulation of phosphatidylinositol 3-kinase activity (GO:0043552)	0.177504	ATG14
positive regulation of protein import into nucleus (GO:0042307)	0.177504	MAVS
macromolecule catabolic process (GO:0009057)	0.177504	CLPX
transcription by RNA polymerase III (GO:0006383)	0.177504	CRCP
protein localization to cell surface (GO:0034394)	0.177504	EMP2
Fc-epsilon receptor signaling pathway (GO:0038095)	0.180461	PSMD12;PSMB2
protein-containing complex subunit organization (GO:0043933)	0.182955	MDM2;MDM4
Fc receptor signaling pathway (GO:0038093)	0.182955	PSMD12;PSMB2
regulation of protein targeting to membrane (GO:0090313)	0.183228	MYO1C
regulation of response to biotic stimulus (GO:0002831)	0.183228	XIAP
establishment of endothelial barrier (GO:0061028)	0.183228	F11R
positive regulation of dephosphorylation (GO:0035306)	0.183228	PPIA
transition metal ion homeostasis (GO:0055076)	0.183228	XIAP
positive regulation of viral genome replication (GO:0045070)	0.183228	PPIA
proteasome-mediated ubiquitin-dependent protein catabolic process (GO:0043161)	0.184972	PSMD12;ANAPC16;PSMB2;MDM2
negative regulation of cytoskeleton organization (GO:0051494)	0.188913	ARPIN
cardiac muscle cell action potential (GO:0086001)	0.188913	CACNA2D1
CENP-A containing chromatin organization (GO:0061641)	0.188913	RBBP4
CENP-A containing nucleosome assembly (GO:0034080)	0.188913	RBBP4
regulation of type I interferon-mediated signaling pathway (GO:0060338)	0.188913	MAVS
positive regulation of lipid kinase activity (GO:0090218)	0.188913	ATG14
RNA-dependent DNA biosynthetic process (GO:0006278)	0.188913	PPIA
positive regulation of protein import (GO:1904591)	0.188913	MAVS
maintenance of blood-brain barrier (GO:0035633)	0.188913	F11R
termination of RNA polymerase I transcription (GO:0006363)	0.188913	POLR1A
morphogenesis of an epithelium (GO:0002009)	0.188913	PRKX
cellular amide metabolic process (GO:0043603)	0.190467	DHFR;CPM
cellular response to lectin (GO:1990858)	0.190467	PSMD12;PSMB2
stimulatory C-type lectin receptor signaling pathway (GO:0002223)	0.190467	PSMD12;PSMB2
regulation of protein-containing complex assembly (GO:0043254)	0.19298	GNL3L;EIF2AK2
tumor necrosis factor-mediated signaling pathway (GO:0033209)	0.19298	PSMD12;PSMB2
'de novo' posttranslational protein folding (GO:0051084)	0.194558	UGGT1
protein palmitoylation (GO:0018345)	0.194558	ZDHHC20
activation of protein kinase B activity (GO:0032148)	0.194558	PPIA
proteoglycan biosynthetic process (GO:0030166)	0.194558	FAM20B
regulation of cellular component size (GO:0032535)	0.194558	HP1BP3
regulation of cellular senescence (GO:2000772)	0.194558	RSL1D1
cardiac muscle cell action potential involved in contraction (GO:0086002)	0.194558	CACNA2D1
negative regulation of osteoblast differentiation (GO:0045668)	0.194558	LIMD1
negative regulation of response to DNA damage stimulus (GO:2001021)	0.194558	MDM2
regulation of transmembrane receptor protein serine/threonine kinase signaling pathway (GO:0090092)	0.194558	XIAP
renal water homeostasis (GO:0003091)	0.194558	PRKAR2A
positive regulation of protein targeting to mitochondrion (GO:1903955)	0.194558	NPEPPS
positive regulation of Rho protein signal transduction (GO:0035025)	0.194558	F11R
positive regulation of RNA splicing (GO:0033120)	0.194558	RBM3
regulation of cellular response to stress (GO:0080135)	0.198019	RSL1D1;NUP43
regulation of protein binding (GO:0043393)	0.198019	GNL3L;STK4
7-methylguanosine mRNA capping (GO:0006370)	0.200165	POLR2D
7-methylguanosine RNA capping (GO:0009452)	0.200165	POLR2D
protein transmembrane import into intracellular organelle (GO:0044743)	0.200165	PEX26
negative regulation of DNA biosynthetic process (GO:2000279)	0.200165	GNL3L
regulation of cellular amide metabolic process (GO:0034248)	0.200165	RBM3
regulation of intracellular protein transport (GO:0033157)	0.200165	PTPN14
chromatin remodeling at centromere (GO:0031055)	0.200165	RBBP4
DNA damage checkpoint signaling (GO:0000077)	0.200165	RAD1
peptidyl-proline modification (GO:0018208)	0.200165	PPIA
establishment or maintenance of epithelial cell apical/basal polarity (GO:0045197)	0.200165	SYNJ2BP
regulation of transcription involved in G1/S transition of mitotic cell cycle (GO:0000083)	0.200165	DHFR
gene silencing by miRNA (GO:0035195)	0.200165	LIMD1
positive regulation of interleukin-10 production (GO:0032733)	0.200165	CD46
positive regulation of lamellipodium organization (GO:1902745)	0.200165	ARPC2
skeletal muscle organ development (GO:0060538)	0.200165	CFLAR
long-chain fatty acid transport (GO:0015909)	0.200165	CPT1A
superoxide metabolic process (GO:0006801)	0.200165	SOD2
transcription initiation from RNA polymerase I promoter (GO:0006361)	0.200165	POLR1A
innate immune response activating cell surface receptor signaling pathway (GO:0002220)	0.200545	PSMD12;PSMB2
macroautophagy (GO:0016236)	0.203075	VPS41;ATG14
apoptotic mitochondrial changes (GO:0008637)	0.205733	SOD2
negative regulation of smooth muscle cell proliferation (GO:0048662)	0.205733	SOD2
regulation of sprouting angiogenesis (GO:1903670)	0.205733	SYNJ2BP
RNA stabilization (GO:0043489)	0.205733	PHAX
signal transduction by p53 class mediator (GO:0072331)	0.205733	MDM4
lytic vacuole organization (GO:0080171)	0.205733	HOOK3
regulation of mRNA catabolic process (GO:0061013)	0.208145	PSMD12;PSMB2
negative regulation of extrinsic apoptotic signaling pathway via death domain receptors (GO:1902042)	0.211262	CFLAR
autophagosome maturation (GO:0097352)	0.211262	ATG14
axoneme assembly (GO:0035082)	0.211262	TTLL3
regulation of lamellipodium assembly (GO:0010591)	0.211262	ARPC2
epithelial tube morphogenesis (GO:0060562)	0.211262	PRKX
response to steroid hormone (GO:0048545)	0.211262	ABHD2
positive regulation of protein dephosphorylation (GO:0035307)	0.211262	PPIA
striated muscle tissue development (GO:0014706)	0.211262	CFLAR
termination of RNA polymerase II transcription (GO:0006369)	0.211262	SNRPD3
transcription by RNA polymerase I (GO:0006360)	0.211262	POLR1A
tRNA export from nucleus (GO:0006409)	0.211262	NUP43
tRNA-containing ribonucleoprotein complex export from nucleus (GO:0071431)	0.211262	NUP43
protein destabilization (GO:0031648)	0.211262	MDM2
non-canonical Wnt signaling pathway (GO:0035567)	0.213229	PSMD12;PSMB2
acylglycerol catabolic process (GO:0046464)	0.216753	ABHD2
negative regulation of epithelial cell migration (GO:0010633)	0.216753	SYNJ2BP
base-excision repair, gap-filling (GO:0006287)	0.216753	RFC2
negative regulation of neurogenesis (GO:0050768)	0.216753	HOOK3
cellular response to amyloid-beta (GO:1904646)	0.216753	CACNA2D1
regulation of muscle cell differentiation (GO:0051147)	0.216753	SPAG9
regulation of phosphatidylinositol 3-kinase activity (GO:0043551)	0.216753	ATG14
response to exogenous dsRNA (GO:0043330)	0.216753	MAVS
post-translational protein modification (GO:0043687)	0.219245	DCAF16;PSMD12;PSMB2;VHL
negative regulation of nucleic acid-templated transcription (GO:1903507)	0.221664	MDM2;KAT8;LIMD1;PFDN5;MPHOSPH8
negative regulation of DNA metabolic process (GO:0051053)	0.222206	DFFA
regulation of defense response to virus by host (GO:0050691)	0.222206	MAVS
cellular response to heat (GO:0034605)	0.222206	POLR2D
regulation of mRNA processing (GO:0050684)	0.222206	RBM39
regulation of osteoclast differentiation (GO:0045670)	0.222206	PRXL2A
platelet aggregation (GO:0070527)	0.222206	PPIA
regulation of protein import into nucleus (GO:0042306)	0.222206	MAVS
positive regulation of cytokine-mediated signaling pathway (GO:0001961)	0.222206	MAVS
membrane assembly (GO:0071709)	0.222206	EMP2
regulation of actin cytoskeleton reorganization (GO:2000249)	0.227621	F11R
negative regulation of endothelial cell proliferation (GO:0001937)	0.227621	SYNJ2BP
negative regulation of stress-activated MAPK cascade (GO:0032873)	0.227621	PPIA
centromere complex assembly (GO:0034508)	0.227621	RBBP4
nucleotide-excision repair, DNA incision, 5'-to lesion (GO:0006296)	0.227621	RFC2
regulation of vascular associated smooth muscle cell proliferation (GO:1904705)	0.227621	SOD2
positive regulation of exocytosis (GO:0045921)	0.227621	RAB2B
skeletal muscle tissue development (GO:0007519)	0.227621	CFLAR
lysosome localization (GO:0032418)	0.227621	SPAG9
tRNA transport (GO:0051031)	0.227621	NUP43
protein insertion into ER membrane (GO:0045048)	0.227621	EMC1
supramolecular fiber organization (GO:0097435)	0.228074	MYO1C;MDM2;EMP2;HOOK3
regulation of primary metabolic process (GO:0080090)	0.228547	PSMD12;PSMB2
protein glycosylation (GO:0006486)	0.228547	OGA;MAGT1
negative regulation of endothelial cell migration (GO:0010596)	0.232999	SYNJ2BP
regulation of apoptotic signaling pathway (GO:2001233)	0.232999	PPIA
negative regulation of G0 to G1 transition (GO:0070317)	0.232999	RBBP4
negative regulation of innate immune response (GO:0045824)	0.232999	RPS19
histone exchange (GO:0043486)	0.232999	RBBP4
spliceosomal snRNP assembly (GO:0000387)	0.232999	SNRPD3
lysosome organization (GO:0007040)	0.232999	HOOK3
tRNA aminoacylation (GO:0043039)	0.232999	GATC
ventricular septum development (GO:0003281)	0.232999	MDM4
mRNA destabilization (GO:0061157)	0.232999	POLR2D
membrane organization (GO:0061024)	0.237185	ARPC2;TOR1AIP2;TMEM170A
regulation of exit from mitosis (GO:0007096)	0.23834	ANAPC16
regulation of heart rate by cardiac conduction (GO:0086091)	0.23834	CACNA2D1
nucleotide-excision repair, DNA incision (GO:0033683)	0.23834	RFC2
regulation of nitric-oxide synthase activity (GO:0050999)	0.23834	DHFR
DNA integrity checkpoint signaling (GO:0031570)	0.23834	RAD1
DNA replication-independent nucleosome assembly (GO:0006336)	0.23834	RBBP4
regulation of protein targeting to mitochondrion (GO:1903214)	0.23834	NPEPPS
membrane protein proteolysis (GO:0033619)	0.23834	SPPL2A
mitochondrial electron transport, NADH to ubiquinone (GO:0006120)	0.23834	NDUFV3
vesicle cytoskeletal trafficking (GO:0099518)	0.23834	MYO1C
protein acylation (GO:0043543)	0.23834	ZDHHC20
autophagy of mitochondrion (GO:0000422)	0.243644	ATG14
positive regulation of cation channel activity (GO:2001259)	0.243644	CTSS
response to organonitrogen compound (GO:0010243)	0.243644	DHFR
negative regulation of apoptotic process (GO:0043066)	0.248523	DFFA;XIAP;VHL;CFLAR;SOD2
protein methylation (GO:0006479)	0.248911	SNRPD3
acylglycerol metabolic process (GO:0006639)	0.248911	ABHD2
regulation of cell development (GO:0060284)	0.248911	RPS19
regulation of G0 to G1 transition (GO:0070316)	0.248911	RBBP4
regulation of protein dephosphorylation (GO:0035304)	0.248911	PPIA
endosome organization (GO:0007032)	0.248911	HOOK3
epithelial cell migration (GO:0010631)	0.248911	PRKX
positive regulation of cation transmembrane transport (GO:1904064)	0.248911	CTSS
regulation of viral transcription (GO:0046782)	0.248911	POLR2D
ATP-dependent chromatin remodeling (GO:0043044)	0.254142	RBBP4
calcium ion transmembrane import into cytosol (GO:0097553)	0.254142	CACNA2D1
regulation of chemokine production (GO:0032642)	0.254142	EIF2AK2
negative regulation of protein catabolic process (GO:0042177)	0.254142	MDM4
cellular respiration (GO:0045333)	0.254142	SDHAF4
regulation of extrinsic apoptotic signaling pathway via death domain receptors (GO:1902041)	0.254142	CFLAR
ceramide biosynthetic process (GO:0046513)	0.254142	DEGS1
nucleic acid-templated transcription (GO:0097659)	0.254142	POLR2D
phosphatidylinositol phosphate biosynthetic process (GO:0046854)	0.254142	FAM126B
translesion synthesis (GO:0019985)	0.254142	RFC2
monocyte chemotaxis (GO:0002548)	0.254142	RPS19
positive regulation of signal transduction (GO:0009967)	0.255732	MYO1C;EMP2;TXNDC15
positive regulation of protein phosphorylation (GO:0001934)	0.258113	MAVS;ATG14;STK4;PPIA
regulation of carbohydrate catabolic process (GO:0043470)	0.259337	NUP43
regulation of cell-substrate adhesion (GO:0010810)	0.259337	EMP2
cellular response to glucose starvation (GO:0042149)	0.259337	ATG14
negative regulation of type I interferon production (GO:0032480)	0.259337	MAVS
DNA synthesis involved in DNA repair (GO:0000731)	0.259337	RFC2
regulation of purine nucleotide metabolic process (GO:1900542)	0.259337	NUP43
glutathione metabolic process (GO:0006749)	0.259337	GSR
substantia nigra development (GO:0021762)	0.259337	RAD1
positive regulation of T cell differentiation (GO:0045582)	0.259337	CD46
myofibril assembly (GO:0030239)	0.259337	CFLAR
chromatin organization (GO:0006325)	0.259375	RBBP4;HP1BP3
protein-DNA complex assembly (GO:0065004)	0.26195	PSMD12;PSMB2
positive regulation of cell-matrix adhesion (GO:0001954)	0.264495	EMP2
response to amyloid-beta (GO:1904645)	0.264495	CACNA2D1
homotypic cell-cell adhesion (GO:0034109)	0.264495	PPIA
intracellular protein transmembrane transport (GO:0065002)	0.264495	PEX26
protein K63-linked ubiquitination (GO:0070534)	0.264495	TRIM56
positive regulation of cell differentiation (GO:0045597)	0.266959	SPAG9;SYAP1;VHL
positive regulation of cellular process (GO:0048522)	0.268454	RPS19;HILPDA;MDM2;EMP2;VHL;CCAR1
cellular response to radiation (GO:0071478)	0.269618	RAD1
regulation of receptor signaling pathway via JAK-STAT (GO:0046425)	0.269618	VHL
microtubule bundle formation (GO:0001578)	0.269618	TTLL3
regulation of mRNA stability (GO:0043488)	0.269674	PSMD12;PSMB2
regulation of DNA metabolic process (GO:0051052)	0.274706	MPHOSPH8
erythrocyte differentiation (GO:0030218)	0.274706	RPS19
positive regulation of nucleocytoplasmic transport (GO:0046824)	0.274706	MAVS
spliceosomal complex assembly (GO:0000245)	0.274706	RBM5
positive regulation of response to stimulus (GO:0048584)	0.274706	MAVS
postreplication repair (GO:0006301)	0.274706	RFC2
vesicle organization (GO:0016050)	0.274706	HOOK3
regulation of G2/M transition of mitotic cell cycle (GO:0010389)	0.277398	PSMD12;PSMB2
cellular protein modification process (GO:0006464)	0.283613	DCAF16;PSMD12;PSMB2;OGA;FAM20B;EIF2AK2;VHL;STK4;PTPN14
purine ribonucleotide biosynthetic process (GO:0009152)	0.284776	SLC26A2
base-excision repair (GO:0006284)	0.284776	RFC2
regulation of interleukin-10 production (GO:0032653)	0.284776	CD46
cognition (GO:0050890)	0.284776	MAGT1
regulation of protein metabolic process (GO:0051246)	0.284776	MDM2
histone H4 acetylation (GO:0043967)	0.284776	KAT8
myelination (GO:0042552)	0.284776	DEGS1
actin filament organization (GO:0007015)	0.285117	MYO1C;EMP2
negative regulation of protein phosphorylation (GO:0001933)	0.285117	ATG14;PPIA
negative regulation of catabolic process (GO:0009895)	0.289759	MDM4
regulation of cellular protein metabolic process (GO:0032268)	0.289759	RBM3
cellular response to mechanical stimulus (GO:0071260)	0.289759	F11R
cellular response to interleukin-1 (GO:0071347)	0.292829	PSMD12;PSMB2
negative regulation of ERK1 and ERK2 cascade (GO:0070373)	0.294707	SYNJ2BP
regulation of cellular component movement (GO:0051270)	0.294707	RPS19
regulation of complement activation (GO:0030449)	0.294707	CD46
regulation of generation of precursor metabolites and energy (GO:0043467)	0.294707	NUP43
ribosome assembly (GO:0042255)	0.294707	RPS19
peptidyl-serine phosphorylation (GO:0018105)	0.295397	PRKX;STK4
regulation of epithelial cell migration (GO:0010632)	0.299621	EMP2
negative regulation of protein ubiquitination (GO:0031397)	0.299621	GNL3L
regulation of protein modification process (GO:0031399)	0.299621	ATG14
regulation of smoothened signaling pathway (GO:0008589)	0.299621	TXNDC15
positive regulation of fat cell differentiation (GO:0045600)	0.299621	SYAP1
mitotic nuclear membrane organization (GO:0101024)	0.299621	NUP43
mitotic nuclear membrane reassembly (GO:0007084)	0.299621	NUP43
T cell receptor signaling pathway (GO:0050852)	0.30053	PSMD12;PSMB2
DNA metabolic process (GO:0006259)	0.302841	RFC2;RAD1;INIP
phosphorylation (GO:0016310)	0.302922	FAM20B;EIF2AK2;STK4;LIMD1
amide biosynthetic process (GO:0043604)	0.304501	DEGS1
regulation of exocytosis (GO:0017157)	0.304501	RAB2B
regulation of telomere maintenance via telomerase (GO:0032210)	0.304501	GNL3L
protein homotetramerization (GO:0051289)	0.304501	SOD2
plasma membrane bounded cell projection assembly (GO:0120031)	0.304739	TTLL3;EMP2;TXNDC15
negative regulation of cysteine-type endopeptidase activity (GO:2000117)	0.309347	XIAP
bicellular tight junction assembly (GO:0070830)	0.309347	F11R
cellular macromolecule catabolic process (GO:0044265)	0.309347	OGA
regulation of immune effector process (GO:0002697)	0.309347	CD46
heart morphogenesis (GO:0003007)	0.309347	MDM4
positive regulation of NIK/NF-kappaB signaling (GO:1901224)	0.309347	EIF2AK2
regulation of alternative mRNA splicing, via spliceosome (GO:0000381)	0.31416	RBM5
regulation of humoral immune response (GO:0002920)	0.31416	CD46
nuclear membrane reassembly (GO:0031468)	0.31416	NUP43
cytoplasmic microtubule organization (GO:0031122)	0.31416	HOOK3
unsaturated fatty acid metabolic process (GO:0033559)	0.31416	DEGS1
protein sumoylation (GO:0016925)	0.31894	NUP43
negative regulation of cysteine-type endopeptidase activity involved in apoptotic process (GO:0043154)	0.31894	XIAP
negative regulation of protein modification by small protein conjugation or removal (GO:1903321)	0.31894	GNL3L
ceramide metabolic process (GO:0006672)	0.31894	DEGS1
glycoprotein metabolic process (GO:0009100)	0.31894	OGA
positive regulation of programmed cell death (GO:0043068)	0.319938	STK4;RBM5;CCAR1
regulation of ATP metabolic process (GO:1903578)	0.323686	NUP43
autophagosome organization (GO:1905037)	0.323686	ATG14
nuclear-transcribed mRNA catabolic process, deadenylation-dependent decay (GO:0000288)	0.323686	POLR2D
peptidyl-tyrosine modification (GO:0018212)	0.323686	TPST2
positive regulation of establishment of protein localization to mitochondrion (GO:1903749)	0.323686	NPEPPS
telomere maintenance (GO:0000723)	0.323686	TEP1
tight junction assembly (GO:0120192)	0.323686	F11R
negative regulation of DNA recombination (GO:0045910)	0.3284	POLR2D
dicarboxylic acid metabolic process (GO:0043648)	0.3284	DHFR
ribosomal large subunit biogenesis (GO:0042273)	0.3284	RSL1D1
peptidyl-serine modification (GO:0018209)	0.328632	PRKX;STK4
cellular protein metabolic process (GO:0044267)	0.329614	MRPS16;RPS19;RPL37A;RPS20
autophagosome assembly (GO:0000045)	0.333081	ATG14
regulation of calcium ion transport (GO:0051924)	0.333081	CACNA2D1
negative regulation of hydrolase activity (GO:0051346)	0.333081	F11R
nucleosome assembly (GO:0006334)	0.333081	RBBP4
positive regulation of protein binding (GO:0032092)	0.333081	STK4
membrane lipid biosynthetic process (GO:0046467)	0.333081	DEGS1
mitochondrial respiratory chain complex I assembly (GO:0032981)	0.333081	NDUFV3
NADH dehydrogenase complex assembly (GO:0010257)	0.333081	NDUFV3
positive regulation of I-kappaB kinase/NF-kappaB signaling (GO:0043123)	0.333713	MAVS;CFLAR
response to reactive oxygen species (GO:0000302)	0.337729	SOD2
selective autophagy (GO:0061912)	0.337729	ATG14
negative regulation of transcription, DNA-templated (GO:0045892)	0.338479	MDM2;KAT8;MDM4;VHL;LIMD1;N4BP2L2;PFDN5;MPHOSPH8
regulation of cell cycle (GO:0051726)	0.338951	RBBP4;MDM2;XIAP
organelle assembly (GO:0070925)	0.342232	TTLL3;ATG14;LIMD1;TXNDC15
apical junction assembly (GO:0043297)	0.342346	F11R
response to organic cyclic compound (GO:0014070)	0.342346	DHFR
DNA repair (GO:0006281)	0.342752	RFC2;RAD1;INIP
regulation of DNA-templated transcription, initiation (GO:2000142)	0.34693	MED15
pattern recognition receptor signaling pathway (GO:0002221)	0.34693	CTSS
positive regulation of DNA biosynthetic process (GO:2000573)	0.34693	RFC2
positive regulation of interleukin-8 production (GO:0032757)	0.34693	MAVS
protein lipidation (GO:0006497)	0.34693	ZDHHC20
negative regulation of kinase activity (GO:0033673)	0.351483	PPIA
regulation of neurogenesis (GO:0050767)	0.351483	HOOK3
regulation of immune response (GO:0050776)	0.353918	SPPL2A;XIAP
amyloid fibril formation (GO:1990000)	0.356004	MDM2
positive regulation of Ras protein signal transduction (GO:0046579)	0.356004	F11R
negative regulation of cell cycle process (GO:0010948)	0.360494	RBBP4
antimicrobial humoral immune response mediated by antimicrobial peptide (GO:0061844)	0.360494	RPS19
regulation of extrinsic apoptotic signaling pathway (GO:2001236)	0.360494	CFLAR
regulation of innate immune response (GO:0045088)	0.360494	XIAP
plasma membrane organization (GO:0007009)	0.360494	DEGS1
regulation of transcription initiation from RNA polymerase II promoter (GO:0060260)	0.360494	MED15
regulation of cell-matrix adhesion (GO:0001952)	0.364953	EMP2
inorganic anion transmembrane transport (GO:0098661)	0.364953	SLC26A2
protein autoubiquitination (GO:0051865)	0.364953	MDM2
positive regulation of apoptotic process (GO:0043065)	0.365513	STK4;RBM5;CCAR1
antigen receptor-mediated signaling pathway (GO:0050851)	0.368934	PSMD12;PSMB2
cellular component disassembly (GO:0022411)	0.369381	CTSS
regulation of protein localization (GO:0032880)	0.369381	RSL1D1
extracellular matrix disassembly (GO:0022617)	0.369381	CTSS
positive regulation of T cell proliferation (GO:0042102)	0.369381	CD46
transcription elongation from RNA polymerase II promoter (GO:0006368)	0.373778	POLR2D
regulation of translational initiation (GO:0006446)	0.378145	POLR2D
positive regulation of protein localization to nucleus (GO:1900182)	0.378145	MAVS
DNA-templated transcription, elongation (GO:0006354)	0.382481	POLR2D
positive regulation of protein transport (GO:0051222)	0.382481	PPIA
transcription by RNA polymerase II (GO:0006366)	0.384388	POLR2D;PHAX;SNRPD3
aerobic electron transport chain (GO:0019646)	0.386788	NDUFV3
neutrophil chemotaxis (GO:0030593)	0.386788	PPIA
defense response to Gram-positive bacterium (GO:0050830)	0.386788	GBP4
fatty acid catabolic process (GO:0009062)	0.386788	ABHD2
positive regulation of cell-substrate adhesion (GO:0010811)	0.386788	EMP2
kidney development (GO:0001822)	0.386788	PRKX
wound healing (GO:0042060)	0.386788	CFLAR
protein tetramerization (GO:0051262)	0.391065	SOD2
negative regulation of neuron apoptotic process (GO:0043524)	0.391065	SOD2
regulation of glycolytic process (GO:0006110)	0.391065	NUP43
nucleic acid metabolic process (GO:0090304)	0.391065	POLR2D
positive regulation of cellular protein localization (GO:1903829)	0.391065	GNL3L
histone acetylation (GO:0016573)	0.391065	KAT8
mitochondrial ATP synthesis coupled electron transport (GO:0042775)	0.391065	NDUFV3
myeloid leukocyte differentiation (GO:0002573)	0.391065	OSTM1
negative regulation of macromolecule metabolic process (GO:0010605)	0.391198	VHL;CD46
cellular response to tumor necrosis factor (GO:0071356)	0.391198	PSMD12;PSMB2
regulation of programmed cell death (GO:0043067)	0.391198	RSL1D1;DFFA
negative regulation of epithelial cell proliferation (GO:0050680)	0.395312	SYNJ2BP
positive regulation of protein secretion (GO:0050714)	0.395312	PPIA
regulation of actin filament-based process (GO:0032970)	0.39953	F11R
chromatin assembly (GO:0031497)	0.39953	RBBP4
defense response to Gram-negative bacterium (GO:0050829)	0.39953	RPS19
regulation of Rho protein signal transduction (GO:0035023)	0.39953	F11R
granulocyte chemotaxis (GO:0071621)	0.39953	PPIA
negative regulation of intracellular signal transduction (GO:1902532)	0.400983	MDM2;LIMD1
negative regulation of protein binding (GO:0032091)	0.403718	GNL3L
cellular response to amino acid starvation (GO:0034198)	0.403718	EIF2AK2
regulation of stress fiber assembly (GO:0051492)	0.403718	F11R
sphingolipid biosynthetic process (GO:0030148)	0.403718	DEGS1
nucleic acid phosphodiester bond hydrolysis (GO:0090305)	0.407878	RFC2
fibroblast growth factor receptor signaling pathway (GO:0008543)	0.407878	POLR2D
response to amino acid starvation (GO:1990928)	0.407878	EIF2AK2
positive regulation of immune response (GO:0050778)	0.407878	CD46
positive regulation of lymphocyte proliferation (GO:0050671)	0.407878	CD46
positive regulation of T cell activation (GO:0050870)	0.407878	CD46
actomyosin structure organization (GO:0031032)	0.412009	F11R
regulation of BMP signaling pathway (GO:0030510)	0.412009	XIAP
cellular response to hormone stimulus (GO:0032870)	0.412009	CTSS
regulation of RNA splicing (GO:0043484)	0.412009	RBM39
regulation of T cell proliferation (GO:0042129)	0.412009	CD46
positive regulation of interleukin-6 production (GO:0032755)	0.412009	MAVS
water-soluble vitamin metabolic process (GO:0006767)	0.412009	DHFR
regulation of angiogenesis (GO:0045765)	0.41311	EMP2;SYNJ2BP
negative regulation of developmental process (GO:0051093)	0.416111	ARPIN
neutrophil migration (GO:1990266)	0.416111	PPIA
import into nucleus (GO:0051170)	0.416111	SNRPD3
inorganic cation import across plasma membrane (GO:0098659)	0.416111	CACNA2D1
positive regulation of protein modification by small protein conjugation or removal (GO:1903322)	0.416111	XIAP
positive regulation of tumor necrosis factor production (GO:0032760)	0.416111	MAVS
positive regulation of cell population proliferation (GO:0008284)	0.419387	HILPDA;MDM2;EMP2;CCAR1
negative regulation of apoptotic signaling pathway (GO:2001234)	0.420184	CFLAR
negative regulation of blood vessel morphogenesis (GO:2000181)	0.420184	SYNJ2BP
negative regulation of protein serine/threonine kinase activity (GO:0071901)	0.420184	PRKAR2A
axon development (GO:0061564)	0.42423	DHFR
regulation of cellular response to heat (GO:1900034)	0.42423	NUP43
mRNA 3'-end processing (GO:0031124)	0.42423	POLR2D
negative regulation of extrinsic apoptotic signaling pathway (GO:2001237)	0.428247	CFLAR
regulation of fat cell differentiation (GO:0045598)	0.428247	SYAP1
regulation of NIK/NF-kappaB signaling (GO:1901222)	0.428247	EIF2AK2
response to interferon-gamma (GO:0034341)	0.428247	GBP4
positive regulation of multicellular organismal process (GO:0051240)	0.430954	RPS19;HILPDA;EIF2AK2
activation of cysteine-type endopeptidase activity involved in apoptotic process (GO:0006919)	0.432237	CFLAR
regulation of interleukin-8 production (GO:0032677)	0.432237	MAVS
positive regulation of cellular amide metabolic process (GO:0034250)	0.432237	RBM3
positive regulation of tumor necrosis factor superfamily cytokine production (GO:1903557)	0.432237	MAVS
negative regulation of inflammatory response (GO:0050728)	0.434631	RPS19;PRKAR2A
regulation of cyclin-dependent protein serine/threonine kinase activity (GO:0000079)	0.436199	CCNYL1
ephrin receptor signaling pathway (GO:0048013)	0.436199	ARPC2
positive regulation of protein ubiquitination (GO:0031398)	0.436199	XIAP
regulation of defense response (GO:0031347)	0.440133	XIAP
regulation of osteoblast differentiation (GO:0045667)	0.440133	LIMD1
glycoprotein biosynthetic process (GO:0009101)	0.440133	FAM20B
positive regulation of plasma membrane bounded cell projection assembly (GO:0120034)	0.440133	ARPC2
long-chain fatty acid metabolic process (GO:0001676)	0.440133	CPT1A
nuclear export (GO:0051168)	0.444041	PHAX
response to insulin (GO:0032868)	0.444041	SYAP1
G1/S transition of mitotic cell cycle (GO:0000082)	0.447921	DHFR
protein phosphorylation (GO:0006468)	0.453473	FAM20B;EIF2AK2;PRKX;STK4
negative regulation of angiogenesis (GO:0016525)	0.455601	SYNJ2BP
calcium ion transmembrane transport (GO:0070588)	0.455601	CACNA2D1
ERAD pathway (GO:0036503)	0.455601	UGGT1
transcription, DNA-templated (GO:0006351)	0.455726	CRCP;POLR2D
negative regulation of binding (GO:0051100)	0.459401	GNL3L
regulation of I-kappaB kinase/NF-kappaB signaling (GO:0043122)	0.462658	MAVS;CFLAR
regulation of cation channel activity (GO:2001257)	0.463175	CTSS
regulation of cysteine-type endopeptidase activity involved in apoptotic process (GO:0043281)	0.463175	XIAP
positive regulation of inflammatory response (GO:0050729)	0.463175	RPS19
transforming growth factor beta receptor signaling pathway (GO:0007179)	0.463175	F11R
mitochondrial translational elongation (GO:0070125)	0.463175	MRPS16
mitochondrial translational termination (GO:0070126)	0.463175	MRPS16
protein import (GO:0017038)	0.463175	PEX26
cellular amino acid catabolic process (GO:0009063)	0.466922	ALDH6A1
negative regulation of protein kinase activity (GO:0006469)	0.466922	PPIA
positive regulation of binding (GO:0051099)	0.466922	STK4
regulation of actin cytoskeleton organization (GO:0032956)	0.470644	F11R
toll-like receptor signaling pathway (GO:0002224)	0.470644	CTSS
cilium organization (GO:0044782)	0.471821	TTLL3;TXNDC15
regulation of endothelial cell proliferation (GO:0001936)	0.47434	SYNJ2BP
cellular response to fibroblast growth factor stimulus (GO:0044344)	0.47434	POLR2D
positive regulation of cellular component biogenesis (GO:0044089)	0.47434	GNL3L
regulation of gene expression (GO:0010468)	0.477474	ZNF506;HP1BP3;VHL;ATG14;LIMD1;CD46;PFDN5;CCAR1
positive regulation of peptidyl-serine phosphorylation (GO:0033138)	0.47801	STK4
regulation of kinase activity (GO:0043549)	0.481655	EMP2
mRNA metabolic process (GO:0016071)	0.485274	SNRPD3
translational termination (GO:0006415)	0.488869	MRPS16
negative regulation of programmed cell death (GO:0043069)	0.495636	XIAP;VHL;CFLAR
antigen processing and presentation of exogenous peptide antigen via MHC class II (GO:0019886)	0.495983	CTSS
negative regulation of neuron death (GO:1901215)	0.495983	SOD2
regulation of neuron apoptotic process (GO:0043523)	0.495983	SOD2
regulation of peptidyl-serine phosphorylation (GO:0033135)	0.495983	STK4
RNA splicing (GO:0008380)	0.495983	SNRPD3
positive regulation of stress-activated MAPK cascade (GO:0032874)	0.499503	EIF2AK2
mRNA-containing ribonucleoprotein complex export from nucleus (GO:0071427)	0.499503	NUP43
antigen processing and presentation of peptide antigen via MHC class II (GO:0002495)	0.502999	CTSS
cell-matrix adhesion (GO:0007160)	0.502999	EMP2
epithelial cell differentiation (GO:0030855)	0.50647	CPT1A
positive regulation of protein localization to membrane (GO:1905477)	0.50647	MYO1C
anterograde trans-synaptic signaling (GO:0098916)	0.507523	PRKAR2A;SYNJ2BP
protein O-linked glycosylation (GO:0006493)	0.509918	OGA
positive regulation of cellular protein metabolic process (GO:0032270)	0.509918	RBM3
antigen processing and presentation of exogenous peptide antigen (GO:0002478)	0.513341	CTSS
chromatin remodeling (GO:0006338)	0.513341	RBBP4
translational elongation (GO:0006414)	0.516741	MRPS16
mRNA transport (GO:0051028)	0.516741	NUP43
peptidyl-lysine modification (GO:0018205)	0.52347	NUP43
RNA export from nucleus (GO:0006405)	0.52347	NUP43
positive regulation of intracellular signal transduction (GO:1902533)	0.528239	MAVS;EIF2AK2;RPS20;CFLAR
regulation of interleukin-6 production (GO:0032675)	0.53665	MAVS
regulation of protein kinase activity (GO:0045859)	0.53665	PPIA
regulation of protein serine/threonine kinase activity (GO:0071900)	0.539888	SYAP1
regulation of cytoskeleton organization (GO:0051493)	0.543104	F11R
sulfur compound biosynthetic process (GO:0044272)	0.546297	SLC26A2
negative regulation of cell motility (GO:2000146)	0.549468	ARPIN
cellular response to transforming growth factor beta stimulus (GO:0071560)	0.549468	F11R
positive regulation of cellular component organization (GO:0051130)	0.549468	GNL3L
histone modification (GO:0016570)	0.549468	KAT8
calcium ion transport (GO:0006816)	0.552617	CACNA2D1
ion transport (GO:0006811)	0.555745	SLC26A2
sphingolipid metabolic process (GO:0006665)	0.555745	DEGS1
protein-containing complex assembly (GO:0065003)	0.556041	MDM2;MDM4
positive regulation of protein-containing complex assembly (GO:0031334)	0.561934	GNL3L
positive regulation of cysteine-type endopeptidase activity involved in apoptotic process (GO:0043280)	0.564997	CFLAR
cytoskeleton organization (GO:0007010)	0.568038	LIMD1
cellular response to interferon-gamma (GO:0071346)	0.571059	GBP4
protein homooligomerization (GO:0051260)	0.571059	SOD2
epithelium development (GO:0060429)	0.574058	CPT1A
regulation of anatomical structure morphogenesis (GO:0022603)	0.577036	EMP2
cellular response to organic substance (GO:0071310)	0.577036	PTPN14
fatty acid metabolic process (GO:0006631)	0.579994	CPT1A
regulation of tumor necrosis factor production (GO:0032680)	0.579994	MAVS
regulation of protein secretion (GO:0050708)	0.582931	PPIA
phosphatidylinositol biosynthetic process (GO:0006661)	0.585848	FAM126B
microtubule cytoskeleton organization involved in mitosis (GO:1902850)	0.591621	NUP43
cellular response to insulin stimulus (GO:0032869)	0.594478	SYAP1
positive regulation of macromolecule biosynthetic process (GO:0010557)	0.594478	RBM3
regulation of response to external stimulus (GO:0032101)	0.597314	XIAP
regulation of transcription, DNA-templated (GO:0006355)	0.603868	HP1BP3;LIMD1;SOD2;CCAR1;DHFR;ZNF83;ZNF506;MDM2;KAT8;MDM4;VHL;PFDN5;MPHOSPH8;ZNF432;TRIM56
regulation of cell adhesion (GO:0030155)	0.605707	PRKX
regulation of cell motility (GO:2000145)	0.605707	PRKX
transmembrane receptor protein serine/threonine kinase signaling pathway (GO:0007178)	0.605707	F11R
negative regulation of inflammatory response to antigenic stimulus (GO:0002862)	0.613925	PRKAR2A
regulation of inflammatory response to antigenic stimulus (GO:0002861)	0.616627	PRKAR2A
extracellular matrix organization (GO:0030198)	0.61961	F11R;CTSS
protein dephosphorylation (GO:0006470)	0.621974	PTPN14
innate immune response (GO:0045087)	0.623231	MAVS;TRIM56
transcription initiation from RNA polymerase II promoter (GO:0006367)	0.62462	POLR2D
MAPK cascade (GO:0000165)	0.625032	PSMD12;PSMB2
protein localization to organelle (GO:0033365)	0.629856	MDM2
cytokine-mediated signaling pathway (GO:0019221)	0.630237	PSMD12;PSMB2;SOD2;PPIA
chemical synaptic transmission (GO:0007268)	0.630394	PRKAR2A;SYNJ2BP
monocarboxylic acid metabolic process (GO:0032787)	0.632447	CPT1A
negative regulation of cell migration (GO:0030336)	0.63502	ARPIN
positive regulation of cytosolic calcium ion concentration (GO:0007204)	0.642632	CACNA2D1
cilium assembly (GO:0060271)	0.644403	TTLL3;TXNDC15
positive regulation of transferase activity (GO:0051347)	0.645134	RFC2
positive regulation of hydrolase activity (GO:0051345)	0.647618	F11R
dephosphorylation (GO:0016311)	0.657386	PTPN14
mitotic spindle organization (GO:0007052)	0.666884	NUP43
cellular response to growth factor stimulus (GO:0071363)	0.669217	SYAP1
organonitrogen compound biosynthetic process (GO:1901566)	0.669217	DEGS1
regulation of MAPK cascade (GO:0043408)	0.68731	STK4
cellular protein-containing complex assembly (GO:0034622)	0.691678	TMEM170A
positive regulation of nucleic acid-templated transcription (GO:1903508)	0.693165	KAT8;VHL;TRIM56
negative regulation of transcription by RNA polymerase II (GO:0000122)	0.704345	MDM2;MDM4;VHL;N4BP2L2
positive regulation of developmental process (GO:0051094)	0.710594	VHL
negative regulation of immune response (GO:0050777)	0.712623	PRKAR2A
positive regulation of cellular biosynthetic process (GO:0031328)	0.71664	RBM3
negative regulation of cytokine production (GO:0001818)	0.7206	MAVS
regulation of GTPase activity (GO:0043087)	0.734034	F11R
negative regulation of cell differentiation (GO:0045596)	0.737754	LIMD1
positive regulation of macromolecule metabolic process (GO:0010604)	0.749678	CD46;MPHOSPH8
regulation of inflammatory response (GO:0050727)	0.76405	XIAP
phosphate-containing compound metabolic process (GO:0006796)	0.773819	LIMD1
transmembrane receptor protein tyrosine kinase signaling pathway (GO:0007169)	0.774422	ARPC2;POLR2D
negative regulation of multicellular organismal process (GO:0051241)	0.776986	RPS19
positive regulation of GTPase activity (GO:0043547)	0.776986	F11R
extracellular structure organization (GO:0043062)	0.780108	F11R
external encapsulating structure organization (GO:0045229)	0.781653	F11R
inflammatory response (GO:0006954)	0.800783	F11R
regulation of autophagy (GO:0010506)	0.802184	KAT8
regulation of ERK1 and ERK2 cascade (GO:0070372)	0.811718	SYNJ2BP
cellular response to cytokine stimulus (GO:0071345)	0.851671	PTPN14;GBP4
positive regulation of MAPK cascade (GO:0043410)	0.854	EIF2AK2
cellular protein localization (GO:0034613)	0.901096	EMP2
intracellular protein transport (GO:0006886)	0.905887	MYO1C
regulation of transcription by RNA polymerase II (GO:0006357)	0.910647	MAVS;ZNF83;NFATC2IP;MDM2;KAT8;MDM4;VHL;SOD2;N4BP2L2;MED15;ZNF432
positive regulation of transcription, DNA-templated (GO:0045893)	0.919549	MAVS;NFATC2IP;KAT8;VHL;TRIM56
positive regulation of transcription by RNA polymerase II (GO:0045944)	0.954586	MAVS;NFATC2IP;KAT8
nervous system development (GO:0007399)	0.95727	BPNT1

## Sheet: Table S7
Table S7. GO Cellular Component of Consistent Differentially Edited Genes in Multiple Datasets
Term	P-value	Genes
Focal Adhesion (GO:0005925)	2.39063e-05	ACTR3;RPL30;PDCD6IP;YES1;TPM4;RDX;SNAP23;LIMD1;PVR;LPP;RHOA;ENAH;ARPC2;RPS19;EPB41L2;PRKAR2A;G3BP1;RPL37A;MYH9;FLNB;RSU1;CD46;PPIA;VCL
Cell-Substrate Junction (GO:0030055)	3.32235e-05	ACTR3;RPL30;PDCD6IP;YES1;TPM4;RDX;SNAP23;LIMD1;PVR;LPP;RHOA;ENAH;ARPC2;RPS19;EPB41L2;PRKAR2A;G3BP1;RPL37A;MYH9;FLNB;RSU1;CD46;PPIA;VCL
Cytoplasmic Stress Granule (GO:0010494)	0.00230471	TIAL1;DDX19A;MBNL1;CELF1;MCRIP1;G3BP1;PUM2
Lysosomal Membrane (GO:0005765)	0.00254261	SPAG9;SCARB1;HFE;SPPL2A;GNAI3;TMEM192;NDUFC2;MAGT1;AP5B1;TMEM165;RAP1B;OSTM1;LAMP2;VPS41;SLC17A5;CHMP3;UBA1;LDLR
Organelle Inner Membrane (GO:0019866)	0.00368434	TMEM120B;SLC25A3;MRPS16;COX18;NDUFC2;SPG7;CLPX;TIMM50;MRPL30;SLC25A16;PGS1;COQ4;SLC25A15;DPY19L4;CYP11A1;CYCS;MATR3;NDUFV3;CDS2
Intracellular Organelle Lumen (GO:0070013)	0.00912314	PSMD12;H6PD;PSMD14;CTSS;GLS;TGOLN2;FOXRED2;MTHFD1L;CA5B;CYP11A1;TIMP2;THEM4;IGFBP7;APOL1;ARSD;UGGT1;GPC6;AASS;CTSB;RARS2;ACOT9;ARSA;GSR;SOD2;CLPX;PSMA5;ALDH6A1;PDP2;MGAT4A;LYRM7;PPIA;VCL
Ficolin-1-Rich Granule Lumen (GO:1904813)	0.0096925	PSMA5;PSMD12;PSMD14;TIMP2;PPIA;VCL;CTSS;CTSB
Lysosome (GO:0005764)	0.0104132	SPAG9;ARSA;SCARB1;SPPL2A;GNAI3;TMEM192;AP5B1;CTSS;TMEM165;TIAL1;TMEM59;OSTM1;LARS1;LAMP2;VPS41;SLC17A5;CHMP3;UBA1;LDLR;GPC6;CTSB
Azurophil Granule Membrane (GO:0035577)	0.0125892	RAP1B;HFE;LAMP2;NDUFC2;MAGT1
Ficolin-1-Rich Granule (GO:0101002)	0.0136425	PSMA5;PSMD12;PSMD14;LAMP2;TIMP2;PPIA;VCL;CTSS;RHOA;CTSB
Mitochondrial Inner Membrane (GO:0005743)	0.0175215	SLC25A3;MRPS16;COX18;NDUFC2;SPG7;CLPX;TIMM50;PGS1;MRPL30;COQ4;SLC25A16;SLC25A15;CYP11A1;CYCS;NDUFV3;CDS2
Transcription Factor TFIIH Core Complex (GO:0000439)	0.0185054	ERCC2;GTF2H3
Lytic Vacuole (GO:0000323)	0.019256	TIAL1;ARSA;TMEM59;SCARB1;LARS1;LAMP2;VPS41;TMEM192;LDLR;CTSS;CTSB
Mitochondrial Membrane (GO:0031966)	0.0212848	SLC25A3;CPT1A;MRPS16;COX18;NDUFC2;SPG7;SYNJ2BP;CLPX;TIMM50;MRPL30;SLC25A16;PGS1;COQ4;SLC25A15;MAVS;PIGBOS1;CYP11A1;LYRM7;CYCS;NDUFV3;CDS2
Lytic Vacuole Membrane (GO:0098852)	0.0218233	SPAG9;SCARB1;SPPL2A;GNAI3;TMEM192;AP5B1;TMEM165;OSTM1;LAMP2;VPS41;SLC17A5;CHMP3;UBA1
Bounding Membrane Of Organelle (GO:0098588)	0.024347	SCARB1;COPA;ZDHHC20;VPS4B;HFE;SPPL2A;GNAI3;GLG1;TMEM165;GOLGA3;IRAK1;LDLR;GPR157;RAB2B;SEPTIN2;SLC33A1;WIPI1;RBSN;RHOA;TPST2;EXT1;MGAT4A;VPS41;ACER3;MDM2;PECAM1;TAB3;UBA1;B4GALT5
Late Endosome (GO:0005770)	0.0266668	TMEM59;RNF149;SPPL2A;LAMP2;VPS41;TMEM192;CHMP3;AP5B1;LDLR;CTSS
Transcription Factor TFIIH Holo Complex (GO:0005675)	0.0273917	ERCC2;GTF2H3
Endolysosome (GO:0036019)	0.0288537	LDLR;CTSS;CTSB
Cell-Cell Junction (GO:0005911)	0.0291692	TMOD3;RDX;SNAP23;F11R;LIMD1;PVR;RHOA;MTDH;RAP1B;PECAM1;KRIT1;UBA1;VCL
90S Preribosome (GO:0030686)	0.0323558	RSL1D1;NOP14
Nuclear Inner Membrane (GO:0005637)	0.0375692	TMEM120B;DPY19L4;MATR3
Nucleus (GO:0005634)	0.0415638	RPL30;CCNI;UBE2D3;PHAX;BACH1;IKZF3;CCAR1;TIAL1;KAT8;SNRPD3;TMPO;MBNL1;DAPK3;MRTFA;INIP;JMJD6;ZNF91;DMTF1;PRPF3;PSME4;MATR3;SIK2;PPIA;ZNF431;PSMD14;TSHZ2;GPATCH2L;PTTG1IP;HNRNPLL;STK4;FHIT;MTDH;IRAK1;ORC2;APOBEC3C;CHTOP;AKIRIN1;ZRANB1;UBE2H;TMEM192;AZIN1;NPLOC4;EIF2S3;ARPC2;STK24;NASP;MDM2;NF1;CDK10;UBA2;CYCS;MDM4;ATM;UBA1;PSME3IP1;INTS11;CELF1;ARPC1A;HP1BP3;SRP54;OTUD7B;LIMD1;MED15;N4BP2L2;CHD1;R…
Intracellular Membrane-Bounded Organelle (GO:0043231)	0.044099	SCARB1;RPL30;CCNI;UBE2D3;SPPL2A;PHAX;BACH1;IKZF3;CCAR1;TIAL1;LAMP2;KAT8;SNRPD3;TMPO;MBNL1;DAPK3;MRTFA;ATG12;INIP;JMJD6;ZNF91;DMTF1;PRPF3;PSME4;AKAP9;MATR3;SIK2;DENND6A;PPIA;ZNF431;PSMD14;TSHZ2;GPATCH2L;PTTG1IP;HNRNPLL;STK4;FHIT;MTDH;IRAK1;ORC2;APOBEC3C;CHTOP;AKIRIN1;ZRANB1;UBE2H;TMEM192;STAM;HOOK3;AZIN1;NPLOC4;EIF2S3;ARPC2;STK24;NASP;MDM2;NF1;CDK10;UBA2;CYCS;MDM4;ATM;UBA1;PSME3IP1;INTS11;CELF1;AR…
Lipid Droplet (GO:0005811)	0.0472986	RAP1B;IRAK1;HILPDA;PLIN3;UBE2G2
Mitochondrial Matrix (GO:0005759)	0.0484799	RARS2;ACOT9;GSR;SOD2;CLPX;GLS;ALDH6A1;PDP2;MTHFD1L;CA5B;CYP11A1;LYRM7;THEM4;AASS

## Sheet: Table S8
Table S8. GO Molecular Function of Consistent Differentially Edited Genes in Multiple Datasets
Term	P-value	Genes
Secondary Active Transmembrane Transporter Activity (GO:0015291)	1.48569e-06	SLC25A16;SLC25A15;SLC25A3;SLC47A1;SLC20A2;SLC20A1;SLC35E1;SLC35E3;SLC35E2B;SLC35E2A
Antiporter Activity (GO:0015297)	3.56522e-05	SLC25A16;SLC25A15;SLC26A2;SLC47A1;SLC35E1;SLC35E3;SLC35E2B;SLC35E2A
Inorganic Phosphate Transmembrane Transporter Activity (GO:0005315)	0.000447436	SLC25A3;SLC20A2;SLC20A1
RNA Binding (GO:0003723)	0.000795867	RPL30;CELF1;SRP54;FCF1;CCAR1;TIAL1;RBM3;TUBA1B;RPS19;SNRPD3;RBM5;RARS2;MBNL1;NCBP1;FNDC3B;PPHLN1;JMJD6;DDX19A;RPL7L1;PRPF3;MRTO4;RPL37A;MYH9;MATR3;PPIA;TRIM56;TRUB2;HNRNPLL;MTDH;PURB;EXOSC6;RNASEH1;G3BP1;FLNB;NDUFV3;APOBEC3C;RBM39;NOP14;CHTOP;HNRNPA3;KRR1;RDX;EIF2AK2;PUM2;DHFR;RSL1D1;ALDH6A1;GNL3L;EIF2S3;EIF3I;RPS20;UBA1;GRSF1
Cadherin Binding (GO:0045296)	0.00192233	SEPTIN2;TMOD3;RDX;F11R;PAICS;GOLGA3;RSL1D1;EIF2S3;STK24;PPP1R13L;PLIN3;MYH9;FLNB;CD46;VCL;PFKP;TMPO
Thiamine Transmembrane Transporter Activity (GO:0015234)	0.0054783	SLC47A1;SLC19A3
tRNA (Cytosine) Methyltransferase Activity (GO:0016427)	0.0111433	METTL2B;METTL6
Solute:Proton Symporter Activity (GO:0015295)	0.0115582	SLC25A3;SLC33A1;SLC17A5
Ubiquitin-Like Protein Transferase Activity (GO:0019787)	0.0135223	RANBP2;RNF115;UBE2H;UBE2D3;ARIH2;MDM2;XIAP;MDM4;UBE2G2;VHL;MALT1;TRIM56
Leucine Zipper Domain Binding (GO:0043522)	0.0146233	DAPK3;MRTFA
palmitoyl-CoA Hydrolase Activity (GO:0016290)	0.0146233	ACOT9;THEM4
K63-linked Polyubiquitin Modification-Dependent Protein Binding (GO:0070530)	0.0170297	ZRANB1;OTUD7B;TAB3
Peptidase Activator Activity (GO:0016504)	0.0191228	PSMD14;PSME4;CLPX
JUN Kinase Kinase Kinase Activity (GO:0004706)	0.0227684	MAP3K13;MAP3K5
L-arginine Transmembrane Transporter Activity (GO:0061459)	0.0227684	SLC25A15;SLC47A1
Cysteine-Type Peptidase Activity (GO:0008234)	0.0230589	USP14;ZRANB1;HINT1;CASP10;OTUD7B;CTSS;MALT1;CTSB
Hydro-Lyase Activity (GO:0016836)	0.0241775	GATD1;CA5B;ENOSF1;PCBD2
Carboxy-Lyase Activity (GO:0016831)	0.0262174	CSAD;PAICS;AZIN1
Sodium:Phosphate Symporter Activity (GO:0005436)	0.0273917	SLC20A2;SLC20A1
Protein Homodimerization Activity (GO:0042803)	0.0302348	PDCD6IP;TPM4;CARD8;VPS4B;DAPK3;SPPL2A;EIF2AK2;TMEM192;F11R;STK4;IKZF3;WARS1;TPST2;EXT1;MTHFD1L;IRAK1;MGAT4A;XPNPEP3;PECAM1;MYH9;MAP3K13;MZF1;GBP4;MAP3K5
Metal Ion Transmembrane Transporter Activity (GO:0046873)	0.031625	ATP2B4;MAGT1;TMEM165
S-adenosylmethionine-dependent Methyltransferase Activity (GO:0008757)	0.0316856	METTL2B;AS3MT;ICMT;TRMT2B
LRR Domain Binding (GO:0030275)	0.0323558	DAPK3;MRTFA
CARD Domain Binding (GO:0050700)	0.0376416	MAVS;CARD8
K63-linked Deubiquitinase Activity (GO:0061578)	0.0376416	USP14;PSMD14
fatty-acyl-CoA Binding (GO:0000062)	0.0376416	ALDH6A1;SOAT1
mRNA Binding (GO:0003729)	0.0403979	TIAL1;DHFR;PURB;RSL1D1;CHTOP;NCBP1;CELF1;G3BP1;HNRNPLL;GRSF1;RBM5;PUM2
Ubiquitin Conjugating Enzyme Activity (GO:0061631)	0.0407399	UBE2H;UBE2D3;UBE2G2
Cysteine-Type Endopeptidase Activity (GO:0004197)	0.0425049	USP14;CASP10;CFLAR;CTSS;MALT1;CTSB
Endopeptidase Activator Activity (GO:0061133)	0.043231	PSMD14;CARD8
Hydrolase Activity, Acting On Carbon-Nitrogen (But Not Peptide) Bonds, In Linear Amides (GO:0016811)	0.0452449	HINT1;ACER3;FHIT;GLS

## Sheet: Table S9
Table S9. Differential editing sites between PCOS and Controls in peripheral blood samples.
p.GLM	site_id	Consequence	BIOTYPE	SYMBOL	description	SIFT
2.63402e-05	MOB3A:chr19:2072972	3_prime_UTR_variant	protein_coding	MOB3A	MOB kinase activator 3A	-
5.43257e-05	EIF2AK2:chr2:37100559	3_prime_UTR_variant	protein_coding	EIF2AK2	eukaryotic translation initiation factor 2 alpha kinase 2	-
5.9437e-05	APOL1:chr22:36266900	3_prime_UTR_variant	protein_coding	APOL1	apolipoprotein L1	-
6.19674e-05	SNAP23:chr15:42531590	3_prime_UTR_variant	protein_coding	SNAP23	synaptosome associated protein 23	-
9.52407e-05	LAMP2:chrX:120437320	intron_variant	protein_coding	LAMP2	lysosomal associated membrane protein 2	-
0.000150209	SOAT1:chr1:179357661	3_prime_UTR_variant	protein_coding	SOAT1	sterol O-acyltransferase 1	-
0.000157848	NOTCH2:chr1:119913157	3_prime_UTR_variant	protein_coding	NOTCH2	notch 2	-
0.00019799	IL17RA:chr22:17110269	3_prime_UTR_variant	protein_coding	IL17RA	interleukin 17 receptor A	-
0.000205688	SELL:chr1:169691253	3_prime_UTR_variant	protein_coding	SELL	selectin L	-
0.000214521	RINL:chr19:38869067	3_prime_UTR_variant	protein_coding	RINL	Ras and Rab interactor like	-
0.00025466	ARHGAP26:chr5:143225451	3_prime_UTR_variant	protein_coding	ARHGAP26	Rho GTPase activating protein 26	-
0.000272773	EIF2AK2:chr2:37100870	3_prime_UTR_variant	protein_coding	EIF2AK2	eukaryotic translation initiation factor 2 alpha kinase 2	-
0.00028976	SOAT1:chr1:179357639	3_prime_UTR_variant	protein_coding	SOAT1	sterol O-acyltransferase 1	-
0.000296575	GM2A:chr5:151268584	3_prime_UTR_variant	protein_coding	GM2A	GM2 ganglioside activator	-
0.00031206	CTSS:chr1:150731007	3_prime_UTR_variant	protein_coding	CTSS	cathepsin S	-
0.000340682	NBPF14:chr1:148532080	3_prime_UTR_variant	protein_coding	NBPF14	NBPF member 14	-
0.000363013	SLC12A9:chr7:100856632	intron_variant	protein_coding	SLC12A9	solute carrier family 12 member 9	-
0.00037454	EIF2AK2:chr2:37100869	3_prime_UTR_variant	protein_coding	EIF2AK2	eukaryotic translation initiation factor 2 alpha kinase 2	-
0.000417242	NFAM1:chr22:42383459	3_prime_UTR_variant	protein_coding	NFAM1	NFAT activating protein with ITAM motif 1	-
0.000465045	MAN1A1:chr6:119178352	3_prime_UTR_variant	protein_coding	MAN1A1	mannosidase alpha class 1A member 1	-
0.000485057	CYP20A1:chr2:203304829	3_prime_UTR_variant	protein_coding	CYP20A1	cytochrome P450 family 20 subfamily A member 1	-
0.000492905	CSF3R:chr1:36478284	intron_variant	protein_coding	CSF3R	colony stimulating factor 3 receptor	-
0.000520477	MDM4:chr1:204552126	3_prime_UTR_variant	protein_coding	MDM4	MDM4, p53 regulator	-
0.000521885	AP5B1:chr11:65776894	3_prime_UTR_variant	protein_coding	AP5B1	adaptor related protein complex 5 subunit beta 1	-
0.000553935	MAVS:chr20:3875200	3_prime_UTR_variant	protein_coding	MAVS	mitochondrial antiviral signaling protein	-
0.000570726	SRP9:chr1:225788252	intron_variant	protein_coding	SRP9	signal recognition particle 9	-
0.000634022	MEFV:chr16:3242281	3_prime_UTR_variant	protein_coding	MEFV	MEFV, pyrin innate immunity regulator	-
0.000697918	RHOA:chr3:49359890	3_prime_UTR_variant	protein_coding	RHOA	ras homolog family member A	-
0.000722103	NBPF14:chr1:148532139	3_prime_UTR_variant	protein_coding	NBPF14	NBPF member 14	-
0.000724465	HOOK3:chr8:43020436	3_prime_UTR_variant	protein_coding	HOOK3	hook microtubule tethering protein 3	-
0.000725819	FAM126B:chr2:200978748	3_prime_UTR_variant	protein_coding	FAM126B	family with sequence similarity 126 member B	-
0.000767646	CRCP:chr7:66154255	3_prime_UTR_variant	protein_coding	CRCP	CGRP receptor component	-
0.000827494	CFLAR:chr2:201165533	3_prime_UTR_variant	protein_coding	CFLAR	CASP8 and FADD like apoptosis regulator	-
0.000888955	EIF4EBP2:chr10:70404398	5_prime_UTR_variant	protein_coding	EIF4EBP2	eukaryotic translation initiation factor 4E binding protein 2	-
0.000954977	CENPBD1P1:chr19:58582393	non_coding_transcript_exon_variant	processed_transcript	CENPBD1P1	CENPB DNA-binding domains containing 1 pseudogene 1	-
0.000981737	KAT8:chr16:31123469	intron_variant	protein_coding	KAT8	lysine acetyltransferase 8	-
0.00101643	GSR:chr8:30678635	3_prime_UTR_variant	protein_coding	GSR	glutathione-disulfide reductase	-
0.00109669	LASP1:chr17:38919643	3_prime_UTR_variant	protein_coding	LASP1	LIM and SH3 protein 1	-
0.00121521	HPSE:chr4:83295016	3_prime_UTR_variant	protein_coding	HPSE	heparanase	-
0.00131459	NCF1C:chr7:75159971	intron_variant,non_coding_transcript_variant	unprocessed_pseudogene	NCF1C	neutrophil cytosolic factor 1C pseudogene	-
0.00137809	AC010186.3:chr12:9661660	non_coding_transcript_exon_variant	lncRNA	AC010186.3	novel transcript	-
0.00140691	EIF2AK2:chr2:37101540	3_prime_UTR_variant	protein_coding	EIF2AK2	eukaryotic translation initiation factor 2 alpha kinase 2	-
0.00141049	KAT8:chr16:31122598	intron_variant	protein_coding	KAT8	lysine acetyltransferase 8	-
0.00144291	PPIA:chr7:44801990	3_prime_UTR_variant	protein_coding	PPIA	peptidylprolyl isomerase A	-
0.0014963	HCK:chr20:32097078	intron_variant	protein_coding	HCK	HCK proto-oncogene, Src family tyrosine kinase	-
0.00149719	SLC25A45:chr11:65375873	3_prime_UTR_variant	protein_coding	SLC25A45	solute carrier family 25 member 45	-
0.00153393	LRRK2:chr12:40368494	3_prime_UTR_variant	protein_coding	LRRK2	leucine rich repeat kinase 2	-
0.0015357	DDX58:chr9:32456490	3_prime_UTR_variant	protein_coding	DDX58	DExD/H-box helicase 58	-
0.00160822	YIPF4:chr2:32310678	3_prime_UTR_variant	protein_coding	YIPF4	Yip1 domain family member 4	-
0.00161376	TGOLN2:chr2:85323528	intron_variant	protein_coding	TGOLN2	trans-golgi network protein 2	-
0.00168117	SLC35E2B:chr1:1663639	3_prime_UTR_variant	protein_coding	SLC35E2B	solute carrier family 35 member E2B	-
0.00172304	GPR132:chr14:105049697	3_prime_UTR_variant	protein_coding	GPR132	G protein-coupled receptor 132	-
0.0017938	GGA2:chr16:23465274	3_prime_UTR_variant	protein_coding	GGA2	golgi associated, gamma adaptin ear containing, ARF binding protein 2	-
0.0018259	TMEM121B:chr22:17116948	3_prime_UTR_variant	protein_coding	TMEM121B	transmembrane protein 121B	-
0.00183231	MIR4477B:chr9:63819627	mature_miRNA_variant	miRNA	MIR4477B	microRNA 4477b	-
0.00193712	MRI1:chr19:13773385	3_prime_UTR_variant	protein_coding	MRI1	methylthioribose-1-phosphate isomerase 1	-
0.00196631	KCNE3:chr11:74456220	3_prime_UTR_variant	protein_coding	KCNE3	potassium voltage-gated channel subfamily E regulatory subunit 3	-
0.00199876	RSL1D1:chr16:11835067	3_prime_UTR_variant	protein_coding	RSL1D1	ribosomal L1 domain containing 1	-
0.00202838	KLRD1:chr12:10316589	3_prime_UTR_variant	protein_coding	KLRD1	killer cell lectin like receptor D1	-
0.00203503	RNF149:chr2:101284335	intron_variant	protein_coding	RNF149	ring finger protein 149	-
0.00205169	APOL6:chr22:35660703	3_prime_UTR_variant	protein_coding	APOL6	apolipoprotein L6	-
0.00209431	CBFA2T2:chr20:33647504	3_prime_UTR_variant	protein_coding	CBFA2T2	CBFA2/RUNX1 translocation partner 2	-
0.00209852	GSR:chr8:30678390	3_prime_UTR_variant	protein_coding	GSR	glutathione-disulfide reductase	-
0.0021191	GRK3:chr22:25725855	3_prime_UTR_variant	protein_coding	GRK3	G protein-coupled receptor kinase 3	-
0.00218979	ZBTB37:chr1:173898524	3_prime_UTR_variant	protein_coding	ZBTB37	zinc finger and BTB domain containing 37	-
0.00221653	GABPB2:chr1:151123420	3_prime_UTR_variant	protein_coding	GABPB2	GA binding protein transcription factor subunit beta 2	-
0.00224022	H2AZ2:chr7:44832701	3_prime_UTR_variant	protein_coding	H2AZ2	H2A histone family member V	-
0.00224279	METTL7A:chr12:50930380	3_prime_UTR_variant	protein_coding	METTL7A	methyltransferase like 7A	-
0.00225991	GLIPR2:chr9:36163300	3_prime_UTR_variant	protein_coding	GLIPR2	GLI pathogenesis related 2	-
0.00226823	IL17RA:chr22:17110551	3_prime_UTR_variant	protein_coding	IL17RA	interleukin 17 receptor A	-
0.00228115	TAF8:chr6:42079616	3_prime_UTR_variant	protein_coding	TAF8	TATA-box binding protein associated factor 8	-
0.00239942	MEFV:chr16:3242407	3_prime_UTR_variant	protein_coding	MEFV	MEFV, pyrin innate immunity regulator	-
0.00240154	VHL:chr3:10150924	3_prime_UTR_variant	protein_coding	VHL	von Hippel-Lindau tumor suppressor	-
0.00247223	BRD4:chr19:15247341	intron_variant	protein_coding	BRD4	bromodomain containing 4	-
0.00251126	PECAM1:chr17:64322773	3_prime_UTR_variant	protein_coding	PECAM1	platelet and endothelial cell adhesion molecule 1	-
0.00256128	ZNF429:chr19:21538422	3_prime_UTR_variant	protein_coding	ZNF429	zinc finger protein 429	-
0.0026855	GSR:chr8:30679027	3_prime_UTR_variant	protein_coding	GSR	glutathione-disulfide reductase	-
0.00270371	NAAA:chr4:75917051	intron_variant	protein_coding	NAAA	N-acylethanolamine acid amidase	-
0.00275737	PSENEN:chr19:35746748	missense_variant	protein_coding	PSENEN	presenilin enhancer, gamma-secretase subunit	tolerated
0.00287657	CDC42EP2:chr11:65321909	3_prime_UTR_variant	protein_coding	CDC42EP2	CDC42 effector protein 2	-
0.00293289	GSR:chr8:30678498	3_prime_UTR_variant	protein_coding	GSR	glutathione-disulfide reductase	-
0.00293581	TMBIM6:chr12:49763965	3_prime_UTR_variant	protein_coding	TMBIM6	transmembrane BAX inhibitor motif containing 6	-
0.00298716	PRRG4:chr11:32857252	3_prime_UTR_variant	protein_coding	PRRG4	proline rich and Gla domain 4	-
0.00301154	EXOSC2:chr9:130704272	3_prime_UTR_variant	protein_coding	EXOSC2	exosome component 2	-
0.00301916	CTSS:chr1:150732861	3_prime_UTR_variant	protein_coding	CTSS	cathepsin S	-
0.00311275	AC005258.1:chr19:2293540	intron_variant	nonsense_mediated_decay	AC005258.1	novel protein, readthrough between OAZ1 and SPPL2B	-
0.00314632	IGKJ3:chr2:88861223	missense_variant	IG_J_gene	IGKJ3	immunoglobulin kappa joining 3	-
0.00316106	TALDO1:chr11:760888	intron_variant	protein_coding	TALDO1	transaldolase 1	-
0.00317001	MYO1F:chr19:8540586	intron_variant	protein_coding	MYO1F	myosin IF	-
0.00322459	ITGAX:chr16:31382349	intron_variant	protein_coding	ITGAX	integrin subunit alpha X	-
0.00325188	METTL7A:chr12:50930409	3_prime_UTR_variant	protein_coding	METTL7A	methyltransferase like 7A	-
0.00326429	ITGAX:chr16:31364352	intron_variant	protein_coding	ITGAX	integrin subunit alpha X	-
0.00330502	POLH:chr6:43616530	3_prime_UTR_variant	protein_coding	POLH	DNA polymerase eta	-
0.0326051	MDM2:chr12:68843729	3_prime_UTR_variant	protein_coding	MDM2	MDM2 proto-oncogene	-
0.00335174	MOB3A:chr19:2072358	3_prime_UTR_variant	protein_coding	MOB3A	MOB kinase activator 3A	-
0.00352331	LUCAT1:chr5:91305434	intron_variant,non_coding_transcript_variant	lncRNA	LUCAT1	lung cancer associated transcript 1	-
0.00354746	LRP10:chr14:22877684	3_prime_UTR_variant	protein_coding	LRP10	LDL receptor related protein 10	-
0.00356054	SPN:chr16:29668695	3_prime_UTR_variant	protein_coding	SPN	sialophorin	-
0.0035963	TMEM19:chr12:71702345	3_prime_UTR_variant	protein_coding	TMEM19	transmembrane protein 19	-
0.00362262	IFNAR1:chr21:33355754	3_prime_UTR_variant	protein_coding	IFNAR1	interferon alpha and beta receptor subunit 1	-
0.00363433	BPNT1:chr1:220057933	3_prime_UTR_variant	protein_coding	BPNT1	3'(2'), 5'-bisphosphate nucleotidase 1	-
0.00366678	CASP10:chr2:201218396	3_prime_UTR_variant	protein_coding	CASP10	caspase 10	-
0.00371103	RESF1:chr12:31989627	intron_variant	protein_coding	RESF1	KIAA1551	-
0.00378638	KCNE3:chr11:74456111	3_prime_UTR_variant	protein_coding	KCNE3	potassium voltage-gated channel subfamily E regulatory subunit 3	-
0.00381903	DESI1:chr22:41599288	3_prime_UTR_variant	protein_coding	DESI1	desumoylating isopeptidase 1	-
0.00389287	CFLAR:chr2:201164010	3_prime_UTR_variant	protein_coding	CFLAR	CASP8 and FADD like apoptosis regulator	-
0.00392734	PGPEP1:chr19:18365429	3_prime_UTR_variant	protein_coding	PGPEP1	pyroglutamyl-peptidase I	-
0.00396148	KCNE3:chr11:74455825	3_prime_UTR_variant	protein_coding	KCNE3	potassium voltage-gated channel subfamily E regulatory subunit 3	-
0.0039821	NIBAN1:chr1:184793390	3_prime_UTR_variant	protein_coding	NIBAN1	family with sequence similarity 129 member A	-
0.00403267	INIP:chr9:112685254	3_prime_UTR_variant	protein_coding	INIP	INTS3 and NABP interacting protein	-
0.00409391	IKZF3:chr17:39761470	3_prime_UTR_variant	protein_coding	IKZF3	IKAROS family zinc finger 3	-
0.00411764	APOL1:chr22:36266115	3_prime_UTR_variant	protein_coding	APOL1	apolipoprotein L1	-
0.00416011	PIK3CG:chr7:106907765	3_prime_UTR_variant	protein_coding	PIK3CG	phosphatidylinositol-4,5-bisphosphate 3-kinase catalytic subunit gamma	-
0.0041725	PAK2:chr3:196828985	3_prime_UTR_variant	protein_coding	PAK2	p21 (RAC1) activated kinase 2	-
0.00428953	NAAA:chr4:75917052	intron_variant	protein_coding	NAAA	N-acylethanolamine acid amidase	-
0.00433867	CTSS:chr1:150731344	3_prime_UTR_variant	protein_coding	CTSS	cathepsin S	-
0.00439382	R3HDM2:chr12:57322043	intron_variant	protein_coding	R3HDM2	R3H domain containing 2	-
0.00444111	GMFG:chr19:39333334	intron_variant	protein_coding	GMFG	glia maturation factor gamma	-
0.00445811	VHL:chr3:10152222	3_prime_UTR_variant	protein_coding	VHL	von Hippel-Lindau tumor suppressor	-
0.00446237	MXD1:chr2:69929113	intron_variant	protein_coding	MXD1	MAX dimerization protein 1	-
0.00450522	MAVS:chr20:3871020	3_prime_UTR_variant	protein_coding	MAVS	mitochondrial antiviral signaling protein	-
0.0045561	THEMIS2:chr1:27880607	intron_variant	protein_coding	THEMIS2	thymocyte selection associated family member 2	-
0.00464061	P2RX5-TAX1BP3:chr17:3675151	intron_variant	nonsense_mediated_decay	P2RX5-TAX1BP3	P2RX5-TAX1BP3 readthrough (NMD candidate)	-
0.00475341	GNL3L:chrX:54563534	3_prime_UTR_variant	protein_coding	GNL3L	G protein nucleolar 3 like	-
0.00476488	ATM:chr11:108365742	3_prime_UTR_variant	protein_coding	ATM	ATM serine/threonine kinase	-
0.00489456	EIF2AK2:chr2:37101955	3_prime_UTR_variant	protein_coding	EIF2AK2	eukaryotic translation initiation factor 2 alpha kinase 2	-
0.00499028	TALDO1:chr11:761394	intron_variant	protein_coding	TALDO1	transaldolase 1	-
0.00499497	PHAX:chr5:126625776	3_prime_UTR_variant	protein_coding	PHAX	phosphorylated adaptor for RNA export	-
0.0049976	CSF3R:chr1:36478349	intron_variant	protein_coding	CSF3R	colony stimulating factor 3 receptor	-
0.00500334	PECAM1:chr17:64322238	3_prime_UTR_variant	protein_coding	PECAM1	platelet and endothelial cell adhesion molecule 1	-
0.00501133	RPL7L1:chr6:42888419	3_prime_UTR_variant	protein_coding	RPL7L1	ribosomal protein L7 like 1	-
0.00505563	NIBAN1:chr1:184791991	3_prime_UTR_variant	protein_coding	NIBAN1	family with sequence similarity 129 member A	-
0.00507158	PPP3R1:chr2:68180526	3_prime_UTR_variant	protein_coding	PPP3R1	protein phosphatase 3 regulatory subunit B, alpha	-
0.00509387	MAPK13:chr6:36141023	3_prime_UTR_variant	protein_coding	MAPK13	mitogen-activated protein kinase 13	-
0.00514118	RBM39:chr20:35742009	5_prime_UTR_variant	protein_coding	RBM39	RNA binding motif protein 39	-
0.00522647	EIF2AK2:chr2:37100857	3_prime_UTR_variant	protein_coding	EIF2AK2	eukaryotic translation initiation factor 2 alpha kinase 2	-
0.00526691	NIBAN1:chr1:184793376	3_prime_UTR_variant	protein_coding	NIBAN1	family with sequence similarity 129 member A	-
0.00534054	CTSS:chr1:150731018	3_prime_UTR_variant	protein_coding	CTSS	cathepsin S	-
0.00534218	PJA2:chr5:109335498	3_prime_UTR_variant	protein_coding	PJA2	praja ring finger ubiquitin ligase 2	-
0.00539498	SHISA5:chr3:48468744	3_prime_UTR_variant	protein_coding	SHISA5	shisa family member 5	-
0.00562238	ORAI2:chr7:102449291	3_prime_UTR_variant	protein_coding	ORAI2	ORAI calcium release-activated calcium modulator 2	-
0.00562469	IFNAR1:chr21:33355779	3_prime_UTR_variant	protein_coding	IFNAR1	interferon alpha and beta receptor subunit 1	-
0.00563931	MED13L:chr12:116277418	5_prime_UTR_variant	protein_coding	MED13L	mediator complex subunit 13 like	-
0.00571408	PPP3R1:chr2:68180530	3_prime_UTR_variant	protein_coding	PPP3R1	protein phosphatase 3 regulatory subunit B, alpha	-
0.00574533	AC005258.1:chr19:2291932	intron_variant	nonsense_mediated_decay	AC005258.1	novel protein, readthrough between OAZ1 and SPPL2B	-
0.00579691	NIBAN1:chr1:184791990	3_prime_UTR_variant	protein_coding	NIBAN1	family with sequence similarity 129 member A	-
0.00579884	AC008764.4:chr19:16636466	intron_variant	protein_coding	AC008764.4	novel protein	-
0.00582107	DNAJC3:chr13:95794410	3_prime_UTR_variant	protein_coding	DNAJC3	DnaJ heat shock protein family (Hsp40) member C3	-
0.00587648	IGKJ3:chr2:88861227	missense_variant	IG_J_gene	IGKJ3	immunoglobulin kappa joining 3	-
0.00587846	GBP4:chr1:89183696	3_prime_UTR_variant	protein_coding	GBP4	guanylate binding protein 4	-
0.00590842	SNAP23:chr15:42532271	3_prime_UTR_variant	protein_coding	SNAP23	synaptosome associated protein 23	-
0.00601978	NT5C2:chr10:103178303	intron_variant	protein_coding	NT5C2	5'-nucleotidase, cytosolic II	-
0.00612664	CTSS:chr1:150731362	3_prime_UTR_variant	protein_coding	CTSS	cathepsin S	-
0.00614926	NOP14:chr4:2938703	3_prime_UTR_variant	protein_coding	NOP14	NOP14 nucleolar protein	-
0.00617368	XIAP:chrX:123911598	3_prime_UTR_variant	protein_coding	XIAP	X-linked inhibitor of apoptosis	-
0.00643659	NIBAN1:chr1:184791992	3_prime_UTR_variant	protein_coding	NIBAN1	family with sequence similarity 129 member A	-
0.00652018	GSR:chr8:30678397	3_prime_UTR_variant	protein_coding	GSR	glutathione-disulfide reductase	-
0.00658547	TEP1:chr14:20366936	3_prime_UTR_variant	protein_coding	TEP1	telomerase associated protein 1	-
0.00658651	GMFG:chr19:39332098	intron_variant	protein_coding	GMFG	glia maturation factor gamma	-
0.00660891	MRPL30:chr2:99196394	3_prime_UTR_variant	protein_coding	MRPL30	mitochondrial ribosomal protein L30	-
0.00668145	EIF4EBP2:chr10:70422697	3_prime_UTR_variant	protein_coding	EIF4EBP2	eukaryotic translation initiation factor 4E binding protein 2	-
0.00680015	APOL6:chr22:35660497	3_prime_UTR_variant	protein_coding	APOL6	apolipoprotein L6	-
0.00689501	ADGRE2:chr19:14734269	3_prime_UTR_variant	protein_coding	ADGRE2	adhesion G protein-coupled receptor E2	-
0.00694655	AC087721.2:chr15:41299259	intron_variant	protein_coding	AC087721.2	novel protein	-
0.0069495	VHL:chr3:10153384	3_prime_UTR_variant	protein_coding	VHL	von Hippel-Lindau tumor suppressor	-
0.00334419	MDM2:chr12:68843754	3_prime_UTR_variant	protein_coding	MDM2	MDM2 proto-oncogene	-
0.00703951	ATM:chr11:108365758	3_prime_UTR_variant	protein_coding	ATM	ATM serine/threonine kinase	-
0.00704841	NMNAT1:chr1:9982897	3_prime_UTR_variant	protein_coding	NMNAT1	nicotinamide nucleotide adenylyltransferase 1	-
0.00709296	RNF149:chr2:101280917	intron_variant	protein_coding	RNF149	ring finger protein 149	-
0.00711669	GNL3L:chrX:54562306	3_prime_UTR_variant	protein_coding	GNL3L	G protein nucleolar 3 like	-
0.00724745	AC005258.1:chr19:2293206	intron_variant	nonsense_mediated_decay	AC005258.1	novel protein, readthrough between OAZ1 and SPPL2B	-
0.00728256	TPST2:chr22:26525382	3_prime_UTR_variant	protein_coding	TPST2	tyrosylprotein sulfotransferase 2	-
0.00730701	RPL37A:chr2:216501798	3_prime_UTR_variant	protein_coding	RPL37A	ribosomal protein L37a	-
0.00731762	SLC25A45:chr11:65375980	3_prime_UTR_variant	protein_coding	SLC25A45	solute carrier family 25 member 45	-
0.00738918	AC019117.3:chr7:17345208	intron_variant	protein_coding	AC019117.3	novel protein	-
0.00739838	ADAR:chr1:154583016	3_prime_UTR_variant	protein_coding	ADAR	adenosine deaminase, RNA specific	-
0.00742838	FCN1:chr9:134906827	3_prime_UTR_variant	protein_coding	FCN1	ficolin 1	-
0.00744033	ORAI2:chr7:102449600	3_prime_UTR_variant	protein_coding	ORAI2	ORAI calcium release-activated calcium modulator 2	-
0.00745792	AP5B1:chr11:65776871	3_prime_UTR_variant	protein_coding	AP5B1	adaptor related protein complex 5 subunit beta 1	-
0.00752014	UBOX5:chr20:3108730	3_prime_UTR_variant	protein_coding	UBOX5	U-box domain containing 5	-
0.00752666	STK4:chr20:45079028	3_prime_UTR_variant	protein_coding	STK4	serine/threonine kinase 4	-
0.00752834	GNL3L:chrX:54564472	3_prime_UTR_variant	protein_coding	GNL3L	G protein nucleolar 3 like	-
0.00755247	ZNF506:chr19:19792412	3_prime_UTR_variant	protein_coding	ZNF506	zinc finger protein 506	-
0.00756752	GNL3L:chrX:54564658	3_prime_UTR_variant	protein_coding	GNL3L	G protein nucleolar 3 like	-
0.00763576	CD46:chr1:207769207	intron_variant	protein_coding	CD46	CD46 molecule	-
0.00770098	AAK1:chr2:69461622	3_prime_UTR_variant	protein_coding	AAK1	AP2 associated kinase 1	-
0.0077626	APOL1:chr22:36266147	3_prime_UTR_variant	protein_coding	APOL1	apolipoprotein L1	-
0.00780508	RER1:chr1:2393027	intron_variant	protein_coding	RER1	retention in endoplasmic reticulum sorting receptor 1	-
0.00787895	METTL7A:chr12:50930601	3_prime_UTR_variant	protein_coding	METTL7A	methyltransferase like 7A	-
0.00816476	GBP4:chr1:89182753	3_prime_UTR_variant	protein_coding	GBP4	guanylate binding protein 4	-
0.00817525	AC242842.3:chr1:149555744	3_prime_UTR_variant	protein_coding	AC242842.3	NA	-
0.00821849	TMBIM6:chr12:49763990	3_prime_UTR_variant	protein_coding	TMBIM6	transmembrane BAX inhibitor motif containing 6	-
0.0083563	ZNF486:chr19:20198363	3_prime_UTR_variant	protein_coding	ZNF486	zinc finger protein 486	-
0.00848279	KLRD1:chr12:10315655	3_prime_UTR_variant	protein_coding	KLRD1	killer cell lectin like receptor D1	-
0.00848552	MRPL30:chr2:99196001	3_prime_UTR_variant	protein_coding	MRPL30	mitochondrial ribosomal protein L30	-
0.00853365	CTSS:chr1:150732223	3_prime_UTR_variant	protein_coding	CTSS	cathepsin S	-
0.00864708	GBP4:chr1:89183631	3_prime_UTR_variant	protein_coding	GBP4	guanylate binding protein 4	-
0.00864856	FGD5-AS1:chr3:14944630	non_coding_transcript_exon_variant	lncRNA	FGD5-AS1	FGD5 antisense RNA 1	-
0.00867369	EIF2AK2:chr2:37100954	3_prime_UTR_variant	protein_coding	EIF2AK2	eukaryotic translation initiation factor 2 alpha kinase 2	-
0.00869295	CD300A:chr17:74468868	intron_variant	protein_coding	CD300A	CD300a molecule	-
0.00870522	METTL7A:chr12:50931657	3_prime_UTR_variant	protein_coding	METTL7A	methyltransferase like 7A	-
0.00877206	STK4:chr20:45077460	3_prime_UTR_variant	protein_coding	STK4	serine/threonine kinase 4	-
0.00877475	TIAL1:chr10:119572211	3_prime_UTR_variant	protein_coding	TIAL1	TIA1 cytotoxic granule associated RNA binding protein like 1	-
0.00877983	NCOA4:chr10:46010265	synonymous_variant	protein_coding	NCOA4	nuclear receptor coactivator 4	-
0.00880405	AC018638.5:chr7:128653979	non_coding_transcript_exon_variant	processed_pseudogene	AC018638.5	novel pseudogene	-
0.0088409	AP5B1:chr11:65776910	3_prime_UTR_variant	protein_coding	AP5B1	adaptor related protein complex 5 subunit beta 1	-
0.00891691	RNF125:chr18:32070870	3_prime_UTR_variant	protein_coding	RNF125	ring finger protein 125	-
0.00896478	ZC3H12D:chr6:149448100	3_prime_UTR_variant	protein_coding	ZC3H12D	zinc finger CCCH-type containing 12D	-
0.00899575	PSMD12:chr17:67338610	3_prime_UTR_variant	protein_coding	PSMD12	proteasome 26S subunit, non-ATPase 12	-
0.00904028	H2AZ2:chr7:44832704	3_prime_UTR_variant	protein_coding	H2AZ2	H2A histone family member V	-
0.0091908	SNHG3:chr1:28509335	non_coding_transcript_exon_variant	retained_intron	SNHG3	small nucleolar RNA host gene 3	-
0.0092064	TMEM170A:chr16:75445934	3_prime_UTR_variant	protein_coding	TMEM170A	transmembrane protein 170A	-
0.00933855	C5AR2:chr19:47344250	3_prime_UTR_variant	protein_coding	C5AR2	complement component 5a receptor 2	-
0.0093842	MYO1F:chr19:8572527	intron_variant	protein_coding	MYO1F	myosin IF	-
0.00956259	F11R:chr1:160998109	3_prime_UTR_variant	protein_coding	F11R	F11 receptor	-
0.00967438	METTL7A:chr12:50931800	3_prime_UTR_variant	protein_coding	METTL7A	methyltransferase like 7A	-
0.00976697	METTL16:chr17:2418394	3_prime_UTR_variant	protein_coding	METTL16	methyltransferase like 16	-
0.0098254	GSR:chr8:30679089	3_prime_UTR_variant	protein_coding	GSR	glutathione-disulfide reductase	-
0.00985329	STK10:chr5:172043223	3_prime_UTR_variant	protein_coding	STK10	serine/threonine kinase 10	-
0.00992043	ITGAX:chr16:31370009	intron_variant	protein_coding	ITGAX	integrin subunit alpha X	-
0.0099723	SOAT1:chr1:179357882	3_prime_UTR_variant	protein_coding	SOAT1	sterol O-acyltransferase 1	-
0.00998892	GSR:chr8:30678561	3_prime_UTR_variant	protein_coding	GSR	glutathione-disulfide reductase	-
0.0099945	MED28:chr4:17627817	3_prime_UTR_variant	protein_coding	MED28	mediator complex subunit 28	-
0.0100017	SMIM14:chr4:39549156	3_prime_UTR_variant	protein_coding	SMIM14	small integral membrane protein 14	-
0.0100173	ZNF429:chr19:21538421	3_prime_UTR_variant	protein_coding	ZNF429	zinc finger protein 429	-
0.0100384	ARPC2:chr2:218236022	intron_variant	protein_coding	ARPC2	actin related protein 2/3 complex subunit 2	-
0.0100744	MIER1:chr1:66985398	3_prime_UTR_variant	protein_coding	MIER1	MIER1 transcriptional regulator	-
0.0100896	EIF2AK2:chr2:37100858	3_prime_UTR_variant	protein_coding	EIF2AK2	eukaryotic translation initiation factor 2 alpha kinase 2	-
0.0100913	SLFN13:chr17:35439592	3_prime_UTR_variant	protein_coding	SLFN13	schlafen family member 13	-
0.0101401	ZNF101:chr19:19681599	3_prime_UTR_variant	protein_coding	ZNF101	zinc finger protein 101	-
0.0101676	ATM:chr11:108365870	3_prime_UTR_variant	protein_coding	ATM	ATM serine/threonine kinase	-
0.0101714	MTDH:chr8:97728672	3_prime_UTR_variant	protein_coding	MTDH	metadherin	-
0.0101989	SELENOT:chr3:150627783	3_prime_UTR_variant	protein_coding	SELENOT	selenoprotein T	-
0.0102262	ZDHHC20:chr13:21374317	3_prime_UTR_variant	protein_coding	ZDHHC20	zinc finger DHHC-type containing 20	-
0.010356	HCK:chr20:32097101	intron_variant	protein_coding	HCK	HCK proto-oncogene, Src family tyrosine kinase	-
0.0105142	SPN:chr16:29668952	3_prime_UTR_variant	protein_coding	SPN	sialophorin	-
0.0106088	NBPF14:chr1:148531981	3_prime_UTR_variant	protein_coding	NBPF14	NBPF member 14	-
0.0106903	KCNE3:chr11:74456245	3_prime_UTR_variant	protein_coding	KCNE3	potassium voltage-gated channel subfamily E regulatory subunit 3	-
0.0107231	LZIC:chr1:9928274	3_prime_UTR_variant	protein_coding	LZIC	leucine zipper and CTNNBIP1 domain containing	-
0.0107717	MPHOSPH8:chr13:19672823	3_prime_UTR_variant	protein_coding	MPHOSPH8	M-phase phosphoprotein 8	-
0.0107865	TEP1:chr14:20367838	3_prime_UTR_variant	protein_coding	TEP1	telomerase associated protein 1	-
0.0108228	PAICS:chr4:56460125	3_prime_UTR_variant	protein_coding	PAICS	phosphoribosylaminoimidazole carboxylase and phosphoribosylaminoimidazolesuccinocarboxamide synthase	-
0.0108232	GGA2:chr16:23465185	3_prime_UTR_variant	protein_coding	GGA2	golgi associated, gamma adaptin ear containing, ARF binding protein 2	-
0.010893	RPL13:chr16:89563498	3_prime_UTR_variant	protein_coding	RPL13	ribosomal protein L13	-
0.0109169	ATM:chr11:108367263	3_prime_UTR_variant	protein_coding	ATM	ATM serine/threonine kinase	-
0.010959	GMFG:chr19:39333497	intron_variant	protein_coding	GMFG	glia maturation factor gamma	-
0.0110521	NIBAN1:chr1:184793364	3_prime_UTR_variant	protein_coding	NIBAN1	family with sequence similarity 129 member A	-
0.01106	VEZF1:chr17:57972468	3_prime_UTR_variant	protein_coding	VEZF1	vascular endothelial zinc finger 1	-
0.0110796	KLRD1:chr12:10315387	3_prime_UTR_variant	protein_coding	KLRD1	killer cell lectin like receptor D1	-
0.0112047	PCF11:chr11:83157399	5_prime_UTR_variant	protein_coding	PCF11	PCF11, cleavage and polyadenylation factor subunit	-
0.0112732	EIF2AK2:chr2:37100426	3_prime_UTR_variant	protein_coding	EIF2AK2	eukaryotic translation initiation factor 2 alpha kinase 2	-
0.011365	MAVS:chr20:3872276	3_prime_UTR_variant	protein_coding	MAVS	mitochondrial antiviral signaling protein	-
0.0116026	GNL3L:chrX:54562750	3_prime_UTR_variant	protein_coding	GNL3L	G protein nucleolar 3 like	-
0.0116166	GNL3L:chrX:54564683	3_prime_UTR_variant	protein_coding	GNL3L	G protein nucleolar 3 like	-
0.0116276	MEFV:chr16:3242146	3_prime_UTR_variant	protein_coding	MEFV	MEFV, pyrin innate immunity regulator	-
0.0116349	ZDHHC20:chr13:21374321	3_prime_UTR_variant	protein_coding	ZDHHC20	zinc finger DHHC-type containing 20	-
0.0116503	APOL1:chr22:36266817	3_prime_UTR_variant	protein_coding	APOL1	apolipoprotein L1	-
0.0116859	VHL:chr3:10153379	3_prime_UTR_variant	protein_coding	VHL	von Hippel-Lindau tumor suppressor	-
0.0116985	KATNBL1:chr15:34143283	intron_variant	protein_coding	KATNBL1	katanin regulatory subunit B1 like 1	-
0.0118014	AC087721.2:chr15:41298647	intron_variant	protein_coding	AC087721.2	novel protein	-
0.0118271	KCNE3:chr11:74456386	3_prime_UTR_variant	protein_coding	KCNE3	potassium voltage-gated channel subfamily E regulatory subunit 3	-
0.0118495	TMOD3:chr15:51913775	3_prime_UTR_variant	protein_coding	TMOD3	tropomodulin 3	-
0.0118636	CTSS:chr1:150731967	3_prime_UTR_variant	protein_coding	CTSS	cathepsin S	-
0.0119224	SMIM14:chr4:39549167	3_prime_UTR_variant	protein_coding	SMIM14	small integral membrane protein 14	-
0.0120069	HSH2D:chr19:16155738	intron_variant	protein_coding	HSH2D	hematopoietic SH2 domain containing	-
0.0120319	NBPF9:chr1:149054632	3_prime_UTR_variant	protein_coding	NBPF9	NBPF member 9	-
0.0120471	AP5B1:chr11:65776883	3_prime_UTR_variant	protein_coding	AP5B1	adaptor related protein complex 5 subunit beta 1	-
0.0121251	FCN1:chr9:134906828	3_prime_UTR_variant	protein_coding	FCN1	ficolin 1	-
0.0121263	NCF1C:chr7:75159431	intron_variant,non_coding_transcript_variant	unprocessed_pseudogene	NCF1C	neutrophil cytosolic factor 1C pseudogene	-
0.0121866	ERAP1:chr5:96774788	intron_variant	protein_coding	ERAP1	endoplasmic reticulum aminopeptidase 1	-
0.0121904	APOBEC3C:chr22:39018767	3_prime_UTR_variant	protein_coding	APOBEC3C	apolipoprotein B mRNA editing enzyme catalytic subunit 3C	-
0.0122072	CCNI:chr4:77048532	missense_variant	protein_coding	CCNI	cyclin I	tolerated
0.0124027	VPS41:chr7:38724758	3_prime_UTR_variant	protein_coding	VPS41	VPS41, HOPS complex subunit	-
0.0125049	LCK:chr1:32277089	intron_variant	protein_coding	LCK	LCK proto-oncogene, Src family tyrosine kinase	-
0.0125868	GNL3L:chrX:54560763	3_prime_UTR_variant	protein_coding	GNL3L	G protein nucleolar 3 like	-
0.0126018	AC005258.1:chr19:2293249	intron_variant	nonsense_mediated_decay	AC005258.1	novel protein, readthrough between OAZ1 and SPPL2B	-
0.0126466	MPHOSPH8:chr13:19672842	3_prime_UTR_variant	protein_coding	MPHOSPH8	M-phase phosphoprotein 8	-
0.0126913	NUP43:chr6:149724792	3_prime_UTR_variant	protein_coding	NUP43	nucleoporin 43	-
0.0127738	NCF1C:chr7:75159438	intron_variant,non_coding_transcript_variant	unprocessed_pseudogene	NCF1C	neutrophil cytosolic factor 1C pseudogene	-
0.0127805	AAK1:chr2:69461623	3_prime_UTR_variant	protein_coding	AAK1	AP2 associated kinase 1	-
0.0128942	LINC-PINT:chr7:130944867	non_coding_transcript_exon_variant	lncRNA	LINC-PINT	long intergenic non-protein coding RNA, p53 induced transcript	-
0.0128977	CTSS:chr1:150731386	3_prime_UTR_variant	protein_coding	CTSS	cathepsin S	-
0.0130583	C2orf68:chr2:85609908	intron_variant	protein_coding	C2orf68	chromosome 2 open reading frame 68	-
0.0132281	FCF1:chr14:74736002	3_prime_UTR_variant	protein_coding	FCF1	FCF1, rRNA-processing protein	-
0.0133975	PSME3IP1:chr16:57174231	intron_variant	protein_coding	PSME3IP1	family with sequence similarity 192 member A	-
0.0134425	AC019117.3:chr7:17344729	intron_variant	protein_coding	AC019117.3	novel protein	-
0.0134843	PLXDC2:chr10:20286804	3_prime_UTR_variant	protein_coding	PLXDC2	plexin domain containing 2	-
0.0134984	HPSE:chr4:83294644	3_prime_UTR_variant	protein_coding	HPSE	heparanase	-
0.0135865	MIER1:chr1:66985112	3_prime_UTR_variant	protein_coding	MIER1	MIER1 transcriptional regulator	-
0.0136058	CDS2:chr20:5195166	3_prime_UTR_variant	protein_coding	CDS2	CDP-diacylglycerol synthase 2	-
0.0136811	H2AZ2:chr7:44832822	3_prime_UTR_variant	protein_coding	H2AZ2	H2A histone family member V	-
0.0137411	ERAP1:chr5:96774840	intron_variant	protein_coding	ERAP1	endoplasmic reticulum aminopeptidase 1	-
0.0137472	CFLAR:chr2:201165445	3_prime_UTR_variant	protein_coding	CFLAR	CASP8 and FADD like apoptosis regulator	-
0.0138123	TUT7:chr9:86300004	intron_variant	protein_coding	TUT7	terminal uridylyl transferase 7	-
0.0138275	MOB3A:chr19:2077302	intron_variant	protein_coding	MOB3A	MOB kinase activator 3A	-
0.0138914	STAG3L2:chr7:74882671	non_coding_transcript_exon_variant	processed_transcript	STAG3L2	stromal antigen 3-like 2 (pseudogene)	-
0.0139008	AC010326.2:chr19:57906544	intron_variant	nonsense_mediated_decay	AC010326.2	novel transcript	-
0.0139485	C5AR2:chr19:47342091	3_prime_UTR_variant	protein_coding	C5AR2	complement component 5a receptor 2	-
0.013963	IKZF3:chr17:39760908	3_prime_UTR_variant	protein_coding	IKZF3	IKAROS family zinc finger 3	-
0.0141413	KLF6:chr10:3778226	3_prime_UTR_variant	protein_coding	KLF6	Kruppel like factor 6	-
0.0142022	ZDHHC20:chr13:21374437	3_prime_UTR_variant	protein_coding	ZDHHC20	zinc finger DHHC-type containing 20	-
0.0143438	APOL6:chr22:35660685	3_prime_UTR_variant	protein_coding	APOL6	apolipoprotein L6	-
0.0143635	CA5B:chrX:15782972	3_prime_UTR_variant	protein_coding	CA5B	carbonic anhydrase 5B	-
0.0144372	DDX58:chr9:32456382	3_prime_UTR_variant	protein_coding	DDX58	DExD/H-box helicase 58	-
0.0144673	CFLAR:chr2:201166585	3_prime_UTR_variant	protein_coding	CFLAR	CASP8 and FADD like apoptosis regulator	-
0.0146291	HSH2D:chr19:16150200	intron_variant	protein_coding	HSH2D	hematopoietic SH2 domain containing	-
0.0148209	CFLAR:chr2:201165534	3_prime_UTR_variant	protein_coding	CFLAR	CASP8 and FADD like apoptosis regulator	-
0.0150896	ANAPC16:chr10:72235332	3_prime_UTR_variant	protein_coding	ANAPC16	anaphase promoting complex subunit 16	-
0.0151278	GNL3L:chrX:54562748	3_prime_UTR_variant	protein_coding	GNL3L	G protein nucleolar 3 like	-
0.0151286	MDM4:chr1:204552506	3_prime_UTR_variant	protein_coding	MDM4	MDM4, p53 regulator	-
0.0151417	VHL:chr3:10152751	3_prime_UTR_variant	protein_coding	VHL	von Hippel-Lindau tumor suppressor	-
0.0151668	SPN:chr16:29670303	3_prime_UTR_variant	protein_coding	SPN	sialophorin	-
0.0151835	IGHJ3:chr14:105864599	missense_variant	IG_J_gene	IGHJ3	immunoglobulin heavy joining 3	-
0.0153134	BCAS4:chr20:50840605	intron_variant	protein_coding	BCAS4	breast carcinoma amplified sequence 4	-
0.0153792	METTL7A:chr12:50930653	3_prime_UTR_variant	protein_coding	METTL7A	methyltransferase like 7A	-
0.0154086	MRPL30:chr2:99196380	3_prime_UTR_variant	protein_coding	MRPL30	mitochondrial ribosomal protein L30	-
0.0154902	INIP:chr9:112685255	3_prime_UTR_variant	protein_coding	INIP	INTS3 and NABP interacting protein	-
0.0155718	CSF3R:chr1:36477568	intron_variant	protein_coding	CSF3R	colony stimulating factor 3 receptor	-
0.0155794	F11R:chr1:160996583	3_prime_UTR_variant	protein_coding	F11R	F11 receptor	-
0.0155967	MAVS:chr20:3869744	3_prime_UTR_variant	protein_coding	MAVS	mitochondrial antiviral signaling protein	-
0.0156697	KCNE3:chr11:74456328	3_prime_UTR_variant	protein_coding	KCNE3	potassium voltage-gated channel subfamily E regulatory subunit 3	-
0.0156977	CPPED1:chr16:12660423	3_prime_UTR_variant	protein_coding	CPPED1	calcineurin like phosphoesterase domain containing 1	-
0.0157406	APOL1:chr22:36266887	3_prime_UTR_variant	protein_coding	APOL1	apolipoprotein L1	-
0.0158256	EMB:chr5:50413659	intron_variant	protein_coding	EMB	embigin	-
0.0158271	PAICS:chr4:56460709	3_prime_UTR_variant	protein_coding	PAICS	phosphoribosylaminoimidazole carboxylase and phosphoribosylaminoimidazolesuccinocarboxamide synthase	-
0.0158306	EP300:chr22:41179400	3_prime_UTR_variant	protein_coding	EP300	E1A binding protein p300	-
0.0159491	GSR:chr8:30678436	3_prime_UTR_variant	protein_coding	GSR	glutathione-disulfide reductase	-
0.0159967	LRRC37BP1:chr17:30636241	non_coding_transcript_exon_variant	processed_transcript	LRRC37BP1	leucine rich repeat containing 37B pseudogene 1	-
0.0160292	SWAP70:chr11:9750221	3_prime_UTR_variant	protein_coding	SWAP70	switching B cell complex subunit SWAP70	-
0.0160717	GATC:chr12:120461196	3_prime_UTR_variant	protein_coding	GATC	glutamyl-tRNA amidotransferase subunit C	-
0.0161307	RSL1D1:chr16:11835320	3_prime_UTR_variant	protein_coding	RSL1D1	ribosomal L1 domain containing 1	-
0.0161437	PRKCB:chr16:24214959	3_prime_UTR_variant	protein_coding	PRKCB	protein kinase C beta	-
0.0161441	STK17B:chr2:196134255	3_prime_UTR_variant	protein_coding	STK17B	serine/threonine kinase 17b	-
0.0161548	N4BP2L2:chr13:32523269	intron_variant	protein_coding	N4BP2L2	NEDD4 binding protein 2 like 2	-
0.0161807	APOL6:chr22:35659830	3_prime_UTR_variant	protein_coding	APOL6	apolipoprotein L6	-
0.016267	LLPH:chr12:66123404	3_prime_UTR_variant	protein_coding	LLPH	LLP homolog, long-term synaptic facilitation factor	-
0.0162872	CNPY3:chr6:42936557	intron_variant	protein_coding	CNPY3	canopy FGF signaling regulator 3	-
0.0162888	SH3BP2:chr4:2833829	missense_variant	protein_coding	SH3BP2	SH3 domain binding protein 2	deleterious_low_confidence
0.0163267	ARHGAP26:chr5:143226226	3_prime_UTR_variant	protein_coding	ARHGAP26	Rho GTPase activating protein 26	-
0.0165815	APOBEC3C:chr22:39020070	3_prime_UTR_variant	protein_coding	APOBEC3C	apolipoprotein B mRNA editing enzyme catalytic subunit 3C	-
0.0167442	VHL:chr3:10153249	3_prime_UTR_variant	protein_coding	VHL	von Hippel-Lindau tumor suppressor	-
0.016762	TMEM154:chr4:152622493	3_prime_UTR_variant	protein_coding	TMEM154	transmembrane protein 154	-
0.0168118	HPSE:chr4:83294091	3_prime_UTR_variant	protein_coding	HPSE	heparanase	-
0.0169199	FGD5-AS1:chr3:14944954	non_coding_transcript_exon_variant	lncRNA	FGD5-AS1	FGD5 antisense RNA 1	-
0.0169419	ARHGAP26:chr5:143226218	3_prime_UTR_variant	protein_coding	ARHGAP26	Rho GTPase activating protein 26	-
0.0170652	IKZF3:chr17:39761757	3_prime_UTR_variant	protein_coding	IKZF3	IKAROS family zinc finger 3	-
0.0172094	OGA:chr10:101789415	intron_variant	protein_coding	OGA	O-GlcNAcase	-
0.0172284	ZYG11B:chr1:52825753	3_prime_UTR_variant	protein_coding	ZYG11B	zyg-11 family member B, cell cycle regulator	-
0.0172333	CRCP:chr7:66153218	3_prime_UTR_variant	protein_coding	CRCP	CGRP receptor component	-
0.0172527	DGLUCY:chr14:91217750	intron_variant	protein_coding	DGLUCY	D-glutamate cyclase	-
0.0172687	MMP25:chr16:3050892	intron_variant	protein_coding	MMP25	matrix metallopeptidase 25	-
0.0173187	NCF1B:chr7:73233255	intron_variant,non_coding_transcript_variant	processed_transcript	NCF1B	neutrophil cytosolic factor 1B pseudogene	-
0.0173327	AC019117.3:chr7:17344890	intron_variant	protein_coding	AC019117.3	novel protein	-
0.0173701	THEM4:chr1:151871249	3_prime_UTR_variant	protein_coding	THEM4	thioesterase superfamily member 4	-
0.0173956	ANAPC16:chr10:72235193	3_prime_UTR_variant	protein_coding	ANAPC16	anaphase promoting complex subunit 16	-
0.0173998	IGKV3-20:chr2:89142774	missense_variant	IG_V_gene	IGKV3-20	immunoglobulin kappa variable 3-20	tolerated
0.0174457	KCNE3:chr11:74455856	3_prime_UTR_variant	protein_coding	KCNE3	potassium voltage-gated channel subfamily E regulatory subunit 3	-
0.0174619	TRIM69:chr15:44733504	intron_variant	protein_coding	TRIM69	tripartite motif containing 69	-
0.0174673	RASSF1:chr3:50335807	intron_variant	protein_coding	RASSF1	Ras association domain family member 1	-
0.0174995	C5AR2:chr19:47342930	3_prime_UTR_variant	protein_coding	C5AR2	complement component 5a receptor 2	-
0.0175047	SELENOT:chr3:150627664	3_prime_UTR_variant	protein_coding	SELENOT	selenoprotein T	-
0.0175879	MEFV:chr16:3242551	3_prime_UTR_variant	protein_coding	MEFV	MEFV, pyrin innate immunity regulator	-
0.0175997	SFT2D2:chr1:168249336	3_prime_UTR_variant	protein_coding	SFT2D2	SFT2 domain containing 2	-
0.0178873	PHAX:chr5:126625840	3_prime_UTR_variant	protein_coding	PHAX	phosphorylated adaptor for RNA export	-
0.0179211	CPPED1:chr16:12663198	3_prime_UTR_variant	protein_coding	CPPED1	calcineurin like phosphoesterase domain containing 1	-
0.0181094	C16orf72:chr16:9106515	intron_variant	protein_coding	C16orf72	chromosome 16 open reading frame 72	-
0.0181294	DDX58:chr9:32456367	3_prime_UTR_variant	protein_coding	DDX58	DExD/H-box helicase 58	-
0.018159	PFDN5:chr12:53297273	intron_variant	protein_coding	PFDN5	prefoldin subunit 5	-
0.0182273	LIMD1:chr3:45680999	3_prime_UTR_variant	protein_coding	LIMD1	LIM domains containing 1	-
0.0182984	XIAP:chrX:123911557	3_prime_UTR_variant	protein_coding	XIAP	X-linked inhibitor of apoptosis	-
0.0183701	PRKAR2A:chr3:48750192	3_prime_UTR_variant	protein_coding	PRKAR2A	protein kinase cAMP-dependent type II regulatory subunit alpha	-
0.0183833	MYADM:chr19:53875794	3_prime_UTR_variant	protein_coding	MYADM	myeloid associated differentiation marker	-
0.0183986	GNL3L:chrX:54564500	3_prime_UTR_variant	protein_coding	GNL3L	G protein nucleolar 3 like	-
0.0184066	MAVS:chr20:3871007	3_prime_UTR_variant	protein_coding	MAVS	mitochondrial antiviral signaling protein	-
0.0185954	FGD5-AS1:chr3:14944892	non_coding_transcript_exon_variant	lncRNA	FGD5-AS1	FGD5 antisense RNA 1	-
0.0187948	XIAP:chrX:123912836	3_prime_UTR_variant	protein_coding	XIAP	X-linked inhibitor of apoptosis	-
0.0189557	STK4:chr20:45078396	3_prime_UTR_variant	protein_coding	STK4	serine/threonine kinase 4	-
0.0190365	PCSK7:chr11:117209768	intron_variant	protein_coding	PCSK7	proprotein convertase subtilisin/kexin type 7	-
0.019101	XIAP:chrX:123911531	3_prime_UTR_variant	protein_coding	XIAP	X-linked inhibitor of apoptosis	-
0.0191851	GCA:chr2:162362095	3_prime_UTR_variant	protein_coding	GCA	grancalcin	-
0.0192495	CFLAR:chr2:201165546	3_prime_UTR_variant	protein_coding	CFLAR	CASP8 and FADD like apoptosis regulator	-
0.019332	IFNAR1:chr21:33355830	3_prime_UTR_variant	protein_coding	IFNAR1	interferon alpha and beta receptor subunit 1	-
0.0194836	EIF2AK2:chr2:37104786	3_prime_UTR_variant	protein_coding	EIF2AK2	eukaryotic translation initiation factor 2 alpha kinase 2	-
0.0194871	CSF3R:chr1:36478588	intron_variant	protein_coding	CSF3R	colony stimulating factor 3 receptor	-
0.0195445	CSF3R:chr1:36478605	intron_variant	protein_coding	CSF3R	colony stimulating factor 3 receptor	-
0.0197437	STK4:chr20:45079068	3_prime_UTR_variant	protein_coding	STK4	serine/threonine kinase 4	-
0.0199024	ISG20:chr15:88642710	intron_variant	protein_coding	ISG20	interferon stimulated exonuclease gene 20	-
0.0200637	TEP1:chr14:20366937	3_prime_UTR_variant	protein_coding	TEP1	telomerase associated protein 1	-
0.0201679	GRK3:chr22:25725692	3_prime_UTR_variant	protein_coding	GRK3	G protein-coupled receptor kinase 3	-
0.0202174	GNL3L:chrX:54563626	3_prime_UTR_variant	protein_coding	GNL3L	G protein nucleolar 3 like	-
0.0202955	STK4:chr20:45078323	3_prime_UTR_variant	protein_coding	STK4	serine/threonine kinase 4	-
0.0206029	GMFG:chr19:39332744	intron_variant	protein_coding	GMFG	glia maturation factor gamma	-
0.0206548	HPSE:chr4:83294528	3_prime_UTR_variant	protein_coding	HPSE	heparanase	-
0.0207488	NIBAN1:chr1:184791989	3_prime_UTR_variant	protein_coding	NIBAN1	family with sequence similarity 129 member A	-
0.02079	CD302:chr2:159770169	3_prime_UTR_variant	protein_coding	CD302	CD302 molecule	-
0.0207901	ADAM8:chr10:133264124	intron_variant	protein_coding	ADAM8	ADAM metallopeptidase domain 8	-
0.0209666	ZC3HAV1:chr7:139047445	3_prime_UTR_variant	protein_coding	ZC3HAV1	zinc finger CCCH-type containing, antiviral 1	-
0.0210282	SNX20:chr16:50673084	3_prime_UTR_variant	protein_coding	SNX20	sorting nexin 20	-
0.0211593	AQP9:chr15:58184801	3_prime_UTR_variant	protein_coding	AQP9	aquaporin 9	-
0.0211857	N4BP2L2:chr13:32525623	intron_variant	protein_coding	N4BP2L2	NEDD4 binding protein 2 like 2	-
0.0212008	MILR1:chr17:64468347	3_prime_UTR_variant	protein_coding	MILR1	mast cell immunoglobulin like receptor 1	-
0.0212451	IFI30:chr19:18173937	synonymous_variant	protein_coding	IFI30	IFI30, lysosomal thiol reductase	-
0.0212662	HSH2D:chr19:16155714	intron_variant	protein_coding	HSH2D	hematopoietic SH2 domain containing	-
0.0213707	HPSE:chr4:83295046	3_prime_UTR_variant	protein_coding	HPSE	heparanase	-
0.0213914	VHL:chr3:10152632	3_prime_UTR_variant	protein_coding	VHL	von Hippel-Lindau tumor suppressor	-
0.0214922	CELF1:chr11:47536706	intron_variant	protein_coding	CELF1	CUGBP Elav-like family member 1	-
0.021525	KLRD1:chr12:10315252	3_prime_UTR_variant	protein_coding	KLRD1	killer cell lectin like receptor D1	-
0.0216011	PECAM1:chr17:64322893	3_prime_UTR_variant	protein_coding	PECAM1	platelet and endothelial cell adhesion molecule 1	-
0.0216688	PECAM1:chr17:64321679	3_prime_UTR_variant	protein_coding	PECAM1	platelet and endothelial cell adhesion molecule 1	-
0.021823	STK38:chr6:36500518	intron_variant	protein_coding	STK38	serine/threonine kinase 38	-
0.0218362	SNRPD3:chr22:24573833	3_prime_UTR_variant	protein_coding	SNRPD3	small nuclear ribonucleoprotein D3 polypeptide	-
0.0219468	KCNE3:chr11:74455944	3_prime_UTR_variant	protein_coding	KCNE3	potassium voltage-gated channel subfamily E regulatory subunit 3	-
0.021959	APOL6:chr22:35660444	3_prime_UTR_variant	protein_coding	APOL6	apolipoprotein L6	-
0.0219742	HPSE:chr4:83294566	3_prime_UTR_variant	protein_coding	HPSE	heparanase	-
0.0220935	CDS2:chr20:5194893	3_prime_UTR_variant	protein_coding	CDS2	CDP-diacylglycerol synthase 2	-
0.0221399	RPL21P75:chr7:20003161	non_coding_transcript_exon_variant	processed_pseudogene	RPL21P75	ribosomal protein L21 pseudogene 75	-
0.0221636	PLBD2:chr12:113391155	3_prime_UTR_variant	protein_coding	PLBD2	phospholipase B domain containing 2	-
0.0223456	TEP1:chr14:20367228	3_prime_UTR_variant	protein_coding	TEP1	telomerase associated protein 1	-
0.0223502	C16orf72:chr16:9104214	intron_variant	protein_coding	C16orf72	chromosome 16 open reading frame 72	-
0.0224299	CTSS:chr1:150748178	intron_variant	protein_coding	CTSS	cathepsin S	-
0.022462	ARHGAP26:chr5:143225436	3_prime_UTR_variant	protein_coding	ARHGAP26	Rho GTPase activating protein 26	-
0.0226146	PHAX:chr5:126626338	3_prime_UTR_variant	protein_coding	PHAX	phosphorylated adaptor for RNA export	-
0.0227271	NIBAN1:chr1:184793353	3_prime_UTR_variant	protein_coding	NIBAN1	family with sequence similarity 129 member A	-
0.0227322	STK4:chr20:45079204	3_prime_UTR_variant	protein_coding	STK4	serine/threonine kinase 4	-
0.0227612	CDS2:chr20:5194878	3_prime_UTR_variant	protein_coding	CDS2	CDP-diacylglycerol synthase 2	-
0.0228668	ARPC2:chr2:218237269	intron_variant	protein_coding	ARPC2	actin related protein 2/3 complex subunit 2	-
0.0229041	LUCAT1:chr5:91310788	non_coding_transcript_exon_variant	lncRNA	LUCAT1	lung cancer associated transcript 1	-
0.0230437	CTSS:chr1:150731005	3_prime_UTR_variant	protein_coding	CTSS	cathepsin S	-
0.0231534	IL21R:chr16:27450665	3_prime_UTR_variant	protein_coding	IL21R	interleukin 21 receptor	-
0.023306	C16orf72:chr16:9106147	intron_variant	protein_coding	C16orf72	chromosome 16 open reading frame 72	-
0.023381	ADGRE2:chr19:14734270	3_prime_UTR_variant	protein_coding	ADGRE2	adhesion G protein-coupled receptor E2	-
0.0235849	NBPF14:chr1:148532070	3_prime_UTR_variant	protein_coding	NBPF14	NBPF member 14	-
0.0236853	SPN:chr16:29667614	3_prime_UTR_variant	protein_coding	SPN	sialophorin	-
0.0238586	NIBAN1:chr1:184791995	3_prime_UTR_variant	protein_coding	NIBAN1	family with sequence similarity 129 member A	-
0.0238655	NFATC2IP:chr16:28955851	intron_variant	protein_coding	NFATC2IP	nuclear factor of activated T cells 2 interacting protein	-
0.0238705	PAICS:chr4:56460149	3_prime_UTR_variant	protein_coding	PAICS	phosphoribosylaminoimidazole carboxylase and phosphoribosylaminoimidazolesuccinocarboxamide synthase	-
0.0238776	HPSE:chr4:83294727	3_prime_UTR_variant	protein_coding	HPSE	heparanase	-
0.0238869	STK38:chr6:36543515	intron_variant	protein_coding	STK38	serine/threonine kinase 38	-
0.0240032	ZBTB24:chr6:109463124	3_prime_UTR_variant	protein_coding	ZBTB24	zinc finger and BTB domain containing 24	-
0.0241046	IFNAR1:chr21:33357759	3_prime_UTR_variant	protein_coding	IFNAR1	interferon alpha and beta receptor subunit 1	-
0.0241674	TTC39B:chr9:15167689	3_prime_UTR_variant	protein_coding	TTC39B	tetratricopeptide repeat domain 39B	-
0.024255	SRGN:chr10:69100099	intron_variant	protein_coding	SRGN	serglycin	-
0.0244278	ARHGAP26:chr5:143226224	3_prime_UTR_variant	protein_coding	ARHGAP26	Rho GTPase activating protein 26	-
0.0244342	TMEM170A:chr16:75445921	3_prime_UTR_variant	protein_coding	TMEM170A	transmembrane protein 170A	-
0.0245772	HCK:chr20:32081076	intron_variant	protein_coding	HCK	HCK proto-oncogene, Src family tyrosine kinase	-
0.0247915	GBP4:chr1:89183644	3_prime_UTR_variant	protein_coding	GBP4	guanylate binding protein 4	-
0.024798	PLBD2:chr12:113391156	3_prime_UTR_variant	protein_coding	PLBD2	phospholipase B domain containing 2	-
0.0248975	ZNF101:chr19:19680464	3_prime_UTR_variant	protein_coding	ZNF101	zinc finger protein 101	-
0.0249361	C16orf72:chr16:9106490	intron_variant	protein_coding	C16orf72	chromosome 16 open reading frame 72	-
0.0253042	IRAK1:chrX:154014145	missense_variant	protein_coding	IRAK1	interleukin 1 receptor associated kinase 1	deleterious
0.0253761	GNL3L:chrX:54564617	3_prime_UTR_variant	protein_coding	GNL3L	G protein nucleolar 3 like	-
0.0254777	MRI1:chr19:13773445	3_prime_UTR_variant	protein_coding	MRI1	methylthioribose-1-phosphate isomerase 1	-
0.0254971	FCN1:chr9:134907025	3_prime_UTR_variant	protein_coding	FCN1	ficolin 1	-
0.0255465	ZDHHC20:chr13:21374942	3_prime_UTR_variant	protein_coding	ZDHHC20	zinc finger DHHC-type containing 20	-
0.0256142	TMPO:chr12:98548918	3_prime_UTR_variant	protein_coding	TMPO	thymopoietin	-
0.0256259	XIAP:chrX:123912987	3_prime_UTR_variant	protein_coding	XIAP	X-linked inhibitor of apoptosis	-
0.0256286	AC242842.3:chr1:149555763	3_prime_UTR_variant	protein_coding	AC242842.3	NA	-
0.0260251	MDM4:chr1:204557454	3_prime_UTR_variant	protein_coding	MDM4	MDM4, p53 regulator	-
0.026047	CTSS:chr1:150732032	3_prime_UTR_variant	protein_coding	CTSS	cathepsin S	-
0.0261462	CTSS:chr1:150731374	3_prime_UTR_variant	protein_coding	CTSS	cathepsin S	-
0.0261524	GSR:chr8:30678393	3_prime_UTR_variant	protein_coding	GSR	glutathione-disulfide reductase	-
0.00703258	MDM2:chr12:68843778	3_prime_UTR_variant	protein_coding	MDM2	MDM2 proto-oncogene	-
0.0263846	ATM:chr11:108365796	3_prime_UTR_variant	protein_coding	ATM	ATM serine/threonine kinase	-
0.0264636	HSH2D:chr19:16156445	intron_variant	protein_coding	HSH2D	hematopoietic SH2 domain containing	-
0.0264718	C5AR2:chr19:47344854	3_prime_UTR_variant	protein_coding	C5AR2	complement component 5a receptor 2	-
0.0265092	CFLAR:chr2:201165481	3_prime_UTR_variant	protein_coding	CFLAR	CASP8 and FADD like apoptosis regulator	-
0.0265364	CD302:chr2:159770083	3_prime_UTR_variant	protein_coding	CD302	CD302 molecule	-
0.0266144	CFLAR:chr2:201173132	3_prime_UTR_variant	protein_coding	CFLAR	CASP8 and FADD like apoptosis regulator	-
0.0266581	LIMD1:chr3:45681000	3_prime_UTR_variant	protein_coding	LIMD1	LIM domains containing 1	-
0.026743	APOL6:chr22:35660445	3_prime_UTR_variant	protein_coding	APOL6	apolipoprotein L6	-
0.0268366	SPN:chr16:29665079	3_prime_UTR_variant	protein_coding	SPN	sialophorin	-
0.0268601	NFAM1:chr22:42383671	3_prime_UTR_variant	protein_coding	NFAM1	NFAT activating protein with ITAM motif 1	-
0.0268765	SPN:chr16:29665216	3_prime_UTR_variant	protein_coding	SPN	sialophorin	-
0.0269642	C5AR1:chr19:47311766	intron_variant	protein_coding	C5AR1	complement C5a receptor 1	-
0.0269847	LINC01410:chr9:62809790	non_coding_transcript_exon_variant	lncRNA	LINC01410	long intergenic non-protein coding RNA 1410	-
0.0271027	TMEM127:chr2:96249502	3_prime_UTR_variant	protein_coding	TMEM127	transmembrane protein 127	-
0.0273242	ABHD18:chr4:128037600	3_prime_UTR_variant	protein_coding	ABHD18	abhydrolase domain containing 18	-
0.0274309	APOBEC3G:chr22:39079457	intron_variant	protein_coding	APOBEC3G	apolipoprotein B mRNA editing enzyme catalytic subunit 3G	-
0.0274754	AC242842.3:chr1:149555537	3_prime_UTR_variant	protein_coding	AC242842.3	NA	-
0.0274835	TEP1:chr14:20366901	3_prime_UTR_variant	protein_coding	TEP1	telomerase associated protein 1	-
0.0275255	CD302:chr2:159770174	3_prime_UTR_variant	protein_coding	CD302	CD302 molecule	-
0.0277482	ATM:chr11:108367091	3_prime_UTR_variant	protein_coding	ATM	ATM serine/threonine kinase	-
0.0278249	TRIM69:chr15:44733512	intron_variant	protein_coding	TRIM69	tripartite motif containing 69	-
0.0279391	VHL:chr3:10151882	3_prime_UTR_variant	protein_coding	VHL	von Hippel-Lindau tumor suppressor	-
0.0279707	SPPL2A:chr15:50705259	3_prime_UTR_variant	protein_coding	SPPL2A	signal peptide peptidase like 2A	-
0.028038	KLRD1:chr12:10318785	3_prime_UTR_variant	protein_coding	KLRD1	killer cell lectin like receptor D1	-
0.0281742	NFIC:chr19:3466397	3_prime_UTR_variant	protein_coding	NFIC	nuclear factor I C	-
0.0282085	IL1RAP:chr3:190649997	intron_variant	protein_coding	IL1RAP	interleukin 1 receptor accessory protein	-
0.0282919	VMAC:chr19:5909650	3_prime_UTR_variant	protein_coding	VMAC	vimentin type intermediate filament associated coiled-coil protein	-
0.0283061	PIGBOS1:chr15:55317453	3_prime_UTR_variant	protein_coding	PIGBOS1	PIGB opposite strand 1	-
0.0284317	GRK3:chr22:25725683	3_prime_UTR_variant	protein_coding	GRK3	G protein-coupled receptor kinase 3	-
0.0284727	PSMB2:chr1:35602613	3_prime_UTR_variant	protein_coding	PSMB2	proteasome subunit beta 2	-
0.0285394	NOP14:chr4:2938358	3_prime_UTR_variant	protein_coding	NOP14	NOP14 nucleolar protein	-
0.0285863	ZNF101:chr19:19681603	3_prime_UTR_variant	protein_coding	ZNF101	zinc finger protein 101	-
0.0287045	HPSE:chr4:83294201	3_prime_UTR_variant	protein_coding	HPSE	heparanase	-
0.0287206	IGKV3-15:chr2:89085269	missense_variant	IG_V_gene	IGKV3-15	immunoglobulin kappa variable 3-15	deleterious
0.0287215	VHL:chr3:10152967	3_prime_UTR_variant	protein_coding	VHL	von Hippel-Lindau tumor suppressor	-
0.0287411	PRRG4:chr11:32857251	3_prime_UTR_variant	protein_coding	PRRG4	proline rich and Gla domain 4	-
0.0287456	HS1BP3:chr2:20618570	3_prime_UTR_variant	protein_coding	HS1BP3	HCLS1 binding protein 3	-
0.0289627	PGS1:chr17:78422522	intron_variant	protein_coding	PGS1	phosphatidylglycerophosphate synthase 1	-
0.0290019	IGLV2-23:chr22:22698406	synonymous_variant	IG_V_gene	IGLV2-23	immunoglobulin lambda variable 2-23	-
0.029127	MTDH:chr8:97729031	3_prime_UTR_variant	protein_coding	MTDH	metadherin	-
0.0291782	GSR:chr8:30678629	3_prime_UTR_variant	protein_coding	GSR	glutathione-disulfide reductase	-
0.0292386	BPNT1:chr1:220058629	3_prime_UTR_variant	protein_coding	BPNT1	3'(2'), 5'-bisphosphate nucleotidase 1	-
0.0292578	RPS19:chr19:41872775	3_prime_UTR_variant	protein_coding	RPS19	ribosomal protein S19	-
0.0292627	SPN:chr16:29667760	3_prime_UTR_variant	protein_coding	SPN	sialophorin	-
0.0292757	CCR5:chr3:46375731	3_prime_UTR_variant	protein_coding	CCR5	C-C motif chemokine receptor 5 (gene/pseudogene)	-
0.0293858	FOXN3:chr14:89159228	3_prime_UTR_variant	protein_coding	FOXN3	forkhead box N3	-
0.0295507	APOL6:chr22:35659964	3_prime_UTR_variant	protein_coding	APOL6	apolipoprotein L6	-
0.0295544	KLRD1:chr12:10318591	3_prime_UTR_variant	protein_coding	KLRD1	killer cell lectin like receptor D1	-
0.0296358	TAF1D:chr11:93735630	3_prime_UTR_variant	protein_coding	TAF1D	TATA-box binding protein associated factor, RNA polymerase I subunit D	-
0.0296803	PECAM1:chr17:64321541	3_prime_UTR_variant	protein_coding	PECAM1	platelet and endothelial cell adhesion molecule 1	-
0.0296919	SNAP29:chr22:20890847	3_prime_UTR_variant	protein_coding	SNAP29	synaptosome associated protein 29	-
0.0298084	ATG14:chr14:55368447	3_prime_UTR_variant	protein_coding	ATG14	autophagy related 14	-
0.0298897	EIF2AK2:chr2:37100873	3_prime_UTR_variant	protein_coding	EIF2AK2	eukaryotic translation initiation factor 2 alpha kinase 2	-
0.0299225	SLC35E2A:chr1:1729518	3_prime_UTR_variant	protein_coding	SLC35E2A	solute carrier family 35 member E2A	-
0.0299407	EIF2AK2:chr2:37103468	3_prime_UTR_variant	protein_coding	EIF2AK2	eukaryotic translation initiation factor 2 alpha kinase 2	-
0.0299638	OSTM1:chr6:108042685	3_prime_UTR_variant	protein_coding	OSTM1	osteoclastogenesis associated transmembrane protein 1	-
0.0300752	RBBP4:chr1:32683774	3_prime_UTR_variant	protein_coding	RBBP4	RB binding protein 4, chromatin remodeling factor	-
0.0301098	CCNI:chr4:77056011	missense_variant	protein_coding	CCNI	cyclin I	deleterious
0.0301395	C5AR2:chr19:47343551	3_prime_UTR_variant	protein_coding	C5AR2	complement component 5a receptor 2	-
0.0304054	PSMB2:chr1:35602285	3_prime_UTR_variant	protein_coding	PSMB2	proteasome subunit beta 2	-
0.0304866	METTL7A:chr12:50930475	3_prime_UTR_variant	protein_coding	METTL7A	methyltransferase like 7A	-
0.0305227	CD74:chr5:150402141	3_prime_UTR_variant	protein_coding	CD74	CD74 molecule	-
0.0305478	PSMB2:chr1:35602595	3_prime_UTR_variant	protein_coding	PSMB2	proteasome subunit beta 2	-
0.0306527	MAGT1:chrX:77827502	3_prime_UTR_variant	protein_coding	MAGT1	magnesium transporter 1	-
0.0306606	SDHAP1:chr3:195982217	non_coding_transcript_exon_variant	processed_transcript	SDHAP1	succinate dehydrogenase complex flavoprotein subunit A pseudogene 1	-
0.0307435	ANAPC16:chr10:72235009	3_prime_UTR_variant	protein_coding	ANAPC16	anaphase promoting complex subunit 16	-
0.0309554	XIAP:chrX:123912479	3_prime_UTR_variant	protein_coding	XIAP	X-linked inhibitor of apoptosis	-
0.0310506	ZDHHC20:chr13:21374438	3_prime_UTR_variant	protein_coding	ZDHHC20	zinc finger DHHC-type containing 20	-
0.031242	TEP1:chr14:20367129	3_prime_UTR_variant	protein_coding	TEP1	telomerase associated protein 1	-
0.0312569	C5AR1:chr19:47316510	intron_variant	protein_coding	C5AR1	complement C5a receptor 1	-
0.0312765	IL21R:chr16:27451596	3_prime_UTR_variant	protein_coding	IL21R	interleukin 21 receptor	-
0.0313566	RHOA:chr3:49360951	intron_variant	protein_coding	RHOA	ras homolog family member A	-
0.0314178	DGLUCY:chr14:91217740	intron_variant	protein_coding	DGLUCY	D-glutamate cyclase	-
0.0314418	RASGRP2:chr11:64738533	intron_variant	protein_coding	RASGRP2	RAS guanyl releasing protein 2	-
0.0314462	KAT8:chr16:31123624	intron_variant	protein_coding	KAT8	lysine acetyltransferase 8	-
0.0314819	DFFA:chr1:10457980	3_prime_UTR_variant	protein_coding	DFFA	DNA fragmentation factor subunit alpha	-
0.0315378	TCF7:chr5:134137214	intron_variant	protein_coding	TCF7	transcription factor 7	-
0.0315594	RPL7L1:chr6:42888229	3_prime_UTR_variant	protein_coding	RPL7L1	ribosomal protein L7 like 1	-
0.0318086	OGA:chr10:101787883	intron_variant	protein_coding	OGA	O-GlcNAcase	-
0.0318154	DGLUCY:chr14:91216408	intron_variant	protein_coding	DGLUCY	D-glutamate cyclase	-
0.0318851	CPPED1:chr16:12663100	3_prime_UTR_variant	protein_coding	CPPED1	calcineurin like phosphoesterase domain containing 1	-
0.0320055	ITGAX:chr16:31364307	intron_variant	protein_coding	ITGAX	integrin subunit alpha X	-
0.0321494	SFXN1:chr5:175529328	3_prime_UTR_variant	protein_coding	SFXN1	sideroflexin 1	-
0.0323016	MRPS10:chr6:42207359	3_prime_UTR_variant	protein_coding	MRPS10	mitochondrial ribosomal protein S10	-
0.0323223	GPR65:chr14:88013686	3_prime_UTR_variant	protein_coding	GPR65	G protein-coupled receptor 65	-
0.0323734	VHL:chr3:10151810	3_prime_UTR_variant	protein_coding	VHL	von Hippel-Lindau tumor suppressor	-
0.0323788	GMFG:chr19:39334978	intron_variant	protein_coding	GMFG	glia maturation factor gamma	-
0.0323877	APOL6:chr22:35659860	3_prime_UTR_variant	protein_coding	APOL6	apolipoprotein L6	-
0.032422	GMFG:chr19:39331929	intron_variant	protein_coding	GMFG	glia maturation factor gamma	-
0.032519	CAMK1D:chr10:12825908	intron_variant	protein_coding	CAMK1D	calcium/calmodulin dependent protein kinase ID	-
0.0325325	OPA3:chr19:45552346	intron_variant	protein_coding	OPA3	OPA3, outer mitochondrial membrane lipid metabolism regulator	-
0.0325543	PLBD2:chr12:113391150	3_prime_UTR_variant	protein_coding	PLBD2	phospholipase B domain containing 2	-
0.0325792	SOAT1:chr1:179357303	3_prime_UTR_variant	protein_coding	SOAT1	sterol O-acyltransferase 1	-
0.0325863	HOOK3:chr8:43020843	3_prime_UTR_variant	protein_coding	HOOK3	hook microtubule tethering protein 3	-
0.0261847	MDM2:chr12:68843960	3_prime_UTR_variant	protein_coding	MDM2	MDM2 proto-oncogene	-
0.0327825	FAM118A:chr22:45340882	3_prime_UTR_variant	protein_coding	FAM118A	family with sequence similarity 118 member A	-
0.0327932	FCF1:chr14:74735828	3_prime_UTR_variant	protein_coding	FCF1	FCF1, rRNA-processing protein	-
0.032916	TEP1:chr14:20367280	3_prime_UTR_variant	protein_coding	TEP1	telomerase associated protein 1	-
0.0330505	GBP4:chr1:89182664	3_prime_UTR_variant	protein_coding	GBP4	guanylate binding protein 4	-
0.0332123	TMBIM6:chr12:49764502	3_prime_UTR_variant	protein_coding	TMBIM6	transmembrane BAX inhibitor motif containing 6	-
0.0332263	ARHGAP26:chr5:143225398	3_prime_UTR_variant	protein_coding	ARHGAP26	Rho GTPase activating protein 26	-
0.0332288	MRPL30:chr2:99196345	3_prime_UTR_variant	protein_coding	MRPL30	mitochondrial ribosomal protein L30	-
0.033266	DDX19A:chr16:70372975	3_prime_UTR_variant	protein_coding	DDX19A	DEAD-box helicase 19A	-
0.0333254	METTL7A:chr12:50930336	3_prime_UTR_variant	protein_coding	METTL7A	methyltransferase like 7A	-
0.0334104	NOP14:chr4:2938364	3_prime_UTR_variant	protein_coding	NOP14	NOP14 nucleolar protein	-
0.0334444	NFAM1:chr22:42382831	3_prime_UTR_variant	protein_coding	NFAM1	NFAT activating protein with ITAM motif 1	-
0.0335091	ABHD2:chr15:89196117	3_prime_UTR_variant	protein_coding	ABHD2	abhydrolase domain containing 2	-
0.0335382	ZNF101:chr19:19682473	3_prime_UTR_variant	protein_coding	ZNF101	zinc finger protein 101	-
0.0336131	SDHAF4:chr6:70589356	3_prime_UTR_variant	protein_coding	SDHAF4	succinate dehydrogenase complex assembly factor 4	-
0.033669	TMEM154:chr4:152624382	3_prime_UTR_variant	protein_coding	TMEM154	transmembrane protein 154	-
0.0336847	WAC-AS1:chr10:28525763	intron_variant,non_coding_transcript_variant	lncRNA	WAC-AS1	WAC antisense RNA 1 (head to head)	-
0.0339008	TAF8:chr6:42079688	3_prime_UTR_variant	protein_coding	TAF8	TATA-box binding protein associated factor 8	-
0.0339419	TGOLN2:chr2:85323374	intron_variant	protein_coding	TGOLN2	trans-golgi network protein 2	-
0.0339503	HPSE:chr4:83294676	3_prime_UTR_variant	protein_coding	HPSE	heparanase	-
0.0339566	NBPF10:chr1:146065567	3_prime_UTR_variant	protein_coding	NBPF10	NBPF member 10	-
0.0342917	AC092070.2:chr19:53213894	non_coding_transcript_exon_variant	transcribed_unprocessed_pseudogene	AC092070.2	zinc finger protein pseudogene	-
0.0342951	MOB3A:chr19:2072923	3_prime_UTR_variant	protein_coding	MOB3A	MOB kinase activator 3A	-
0.0342965	CD302:chr2:159770081	3_prime_UTR_variant	protein_coding	CD302	CD302 molecule	-
0.0343356	METTL7A:chr12:50931568	3_prime_UTR_variant	protein_coding	METTL7A	methyltransferase like 7A	-
0.0343458	RAB29:chr1:205768653	3_prime_UTR_variant	protein_coding	RAB29	RAB29, member RAS oncogene family	-
0.0343677	IGKV3-11:chr2:89027179	missense_variant	IG_V_gene	IGKV3-11	immunoglobulin kappa variable 3-11	tolerated
0.0343798	MRTO4:chr1:19259964	3_prime_UTR_variant	protein_coding	MRTO4	MRT4 homolog, ribosome maturation factor	-
0.034397	MEFV:chr16:3242635	3_prime_UTR_variant	protein_coding	MEFV	MEFV, pyrin innate immunity regulator	-
0.034512	DEGS1:chr1:224192834	3_prime_UTR_variant	protein_coding	DEGS1	delta 4-desaturase, sphingolipid 1	-
0.0345899	TMEM154:chr4:152623675	3_prime_UTR_variant	protein_coding	TMEM154	transmembrane protein 154	-
0.0349632	NFAM1:chr22:42381370	3_prime_UTR_variant	protein_coding	NFAM1	NFAT activating protein with ITAM motif 1	-
0.0350208	APOL6:chr22:35660499	3_prime_UTR_variant	protein_coding	APOL6	apolipoprotein L6	-
0.0350671	CFLAR:chr2:201164167	3_prime_UTR_variant	protein_coding	CFLAR	CASP8 and FADD like apoptosis regulator	-
0.0350971	EIF2AK2:chr2:37103934	3_prime_UTR_variant	protein_coding	EIF2AK2	eukaryotic translation initiation factor 2 alpha kinase 2	-
0.0351039	TRIM65:chr17:75889853	3_prime_UTR_variant	protein_coding	TRIM65	tripartite motif containing 65	-
0.0352698	TRMT2B:chrX:101010329	3_prime_UTR_variant	protein_coding	TRMT2B	tRNA methyltransferase 2 homolog B	-
0.0352753	C5AR2:chr19:47342099	3_prime_UTR_variant	protein_coding	C5AR2	complement component 5a receptor 2	-
0.0353	ACOT9:chrX:23701568	3_prime_UTR_variant	protein_coding	ACOT9	acyl-CoA thioesterase 9	-
0.0354403	CFLAR:chr2:201165370	3_prime_UTR_variant	protein_coding	CFLAR	CASP8 and FADD like apoptosis regulator	-
0.0355023	TPST2:chr22:26523856	3_prime_UTR_variant	protein_coding	TPST2	tyrosylprotein sulfotransferase 2	-
0.0355146	AP3S2:chr15:89832761	3_prime_UTR_variant	protein_coding	AP3S2	adaptor related protein complex 3 subunit sigma 2	-
0.0355481	SPN:chr16:29668700	3_prime_UTR_variant	protein_coding	SPN	sialophorin	-
0.0355712	LZIC:chr1:9928633	3_prime_UTR_variant	protein_coding	LZIC	leucine zipper and CTNNBIP1 domain containing	-
0.0357502	APOL1:chr22:36266191	3_prime_UTR_variant	protein_coding	APOL1	apolipoprotein L1	-
0.036014	AP5B1:chr11:65776029	3_prime_UTR_variant	protein_coding	AP5B1	adaptor related protein complex 5 subunit beta 1	-
0.0361138	VHL:chr3:10153089	3_prime_UTR_variant	protein_coding	VHL	von Hippel-Lindau tumor suppressor	-
0.0361219	RPL27A:chr11:8686414	3_prime_UTR_variant	protein_coding	RPL27A	ribosomal protein L27a	-
0.0362588	SNX20:chr16:50673189	3_prime_UTR_variant	protein_coding	SNX20	sorting nexin 20	-
0.0362988	ATM:chr11:108367230	3_prime_UTR_variant	protein_coding	ATM	ATM serine/threonine kinase	-
0.036327	RALGAPA2:chr20:20390867	3_prime_UTR_variant	protein_coding	RALGAPA2	Ral GTPase activating protein catalytic alpha subunit 2	-
0.036449	MEFV:chr16:3242426	3_prime_UTR_variant	protein_coding	MEFV	MEFV, pyrin innate immunity regulator	-
0.036458	RPL7L1:chr6:42889283	3_prime_UTR_variant	protein_coding	RPL7L1	ribosomal protein L7 like 1	-
0.036528	WDR73:chr15:84641610	3_prime_UTR_variant	protein_coding	WDR73	WD repeat domain 73	-
0.0365352	LZIC:chr1:9928793	3_prime_UTR_variant	protein_coding	LZIC	leucine zipper and CTNNBIP1 domain containing	-
0.0365545	TALDO1:chr11:761884	intron_variant	protein_coding	TALDO1	transaldolase 1	-
0.0366262	POLR2D:chr2:127845576	3_prime_UTR_variant	protein_coding	POLR2D	RNA polymerase II subunit D	-
0.0366493	KCNE3:chr11:74456098	3_prime_UTR_variant	protein_coding	KCNE3	potassium voltage-gated channel subfamily E regulatory subunit 3	-
0.0366994	IFI30:chr19:18177741	missense_variant	protein_coding	IFI30	IFI30, lysosomal thiol reductase	tolerated
0.0367777	KXD1:chr19:18561139	intron_variant	protein_coding	KXD1	KxDL motif containing 1	-
0.0369401	GNL3L:chrX:54563711	3_prime_UTR_variant	protein_coding	GNL3L	G protein nucleolar 3 like	-
0.0369594	LINC00847:chr5:180835080	intron_variant,non_coding_transcript_variant	lncRNA	LINC00847	long intergenic non-protein coding RNA 847	-
0.0370317	FCN1:chr9:134904591	3_prime_UTR_variant	protein_coding	FCN1	ficolin 1	-
0.037086	IFNAR1:chr21:33357710	3_prime_UTR_variant	protein_coding	IFNAR1	interferon alpha and beta receptor subunit 1	-
0.0370927	MIER1:chr1:66985399	3_prime_UTR_variant	protein_coding	MIER1	MIER1 transcriptional regulator	-
0.0371707	CTSS:chr1:150731972	3_prime_UTR_variant	protein_coding	CTSS	cathepsin S	-
0.0372103	SWAP70:chr11:9750152	3_prime_UTR_variant	protein_coding	SWAP70	switching B cell complex subunit SWAP70	-
0.0373104	ZDHHC20:chr13:21374508	3_prime_UTR_variant	protein_coding	ZDHHC20	zinc finger DHHC-type containing 20	-
0.0373554	IKZF3:chr17:39760462	3_prime_UTR_variant	protein_coding	IKZF3	IKAROS family zinc finger 3	-
0.0373942	NBPF14:chr1:148532020	3_prime_UTR_variant	protein_coding	NBPF14	NBPF member 14	-
0.037417	KATNBL1:chr15:34142748	intron_variant	protein_coding	KATNBL1	katanin regulatory subunit B1 like 1	-
0.0374255	LCK:chr1:32278478	intron_variant	protein_coding	LCK	LCK proto-oncogene, Src family tyrosine kinase	-
0.0374304	VHL:chr3:10153060	3_prime_UTR_variant	protein_coding	VHL	von Hippel-Lindau tumor suppressor	-
0.0375397	STK40:chr1:36346448	intron_variant	protein_coding	STK40	serine/threonine kinase 40	-
0.0375776	FFAR2:chr19:35448860	intron_variant	protein_coding	FFAR2	free fatty acid receptor 2	-
0.037651	VHL:chr3:10153350	3_prime_UTR_variant	protein_coding	VHL	von Hippel-Lindau tumor suppressor	-
0.0376619	EIF2AK2:chr2:37100471	3_prime_UTR_variant	protein_coding	EIF2AK2	eukaryotic translation initiation factor 2 alpha kinase 2	-
0.0377937	POLH:chr6:43615496	3_prime_UTR_variant	protein_coding	POLH	DNA polymerase eta	-
0.0379313	SFT2D2:chr1:168251042	3_prime_UTR_variant	protein_coding	SFT2D2	SFT2 domain containing 2	-
0.0379472	GATC:chr12:120461195	3_prime_UTR_variant	protein_coding	GATC	glutamyl-tRNA amidotransferase subunit C	-
0.0381171	UGGT1:chr2:128193937	3_prime_UTR_variant	protein_coding	UGGT1	UDP-glucose glycoprotein glucosyltransferase 1	-
0.0381317	SFT2D2:chr1:168249256	3_prime_UTR_variant	protein_coding	SFT2D2	SFT2 domain containing 2	-
0.0381515	ARPC2:chr2:218237222	intron_variant	protein_coding	ARPC2	actin related protein 2/3 complex subunit 2	-
0.0381989	ORAI2:chr7:102448488	3_prime_UTR_variant	protein_coding	ORAI2	ORAI calcium release-activated calcium modulator 2	-
0.0382734	PGS1:chr17:78422627	intron_variant	protein_coding	PGS1	phosphatidylglycerophosphate synthase 1	-
0.0383192	GPR65:chr14:88013313	3_prime_UTR_variant	protein_coding	GPR65	G protein-coupled receptor 65	-
0.0384618	RHOA:chr3:49360949	intron_variant	protein_coding	RHOA	ras homolog family member A	-
0.0385405	ZDHHC20:chr13:21375026	3_prime_UTR_variant	protein_coding	ZDHHC20	zinc finger DHHC-type containing 20	-
0.0385452	APOL6:chr22:35660517	3_prime_UTR_variant	protein_coding	APOL6	apolipoprotein L6	-
0.0386245	NSUN3:chr3:94127965	3_prime_UTR_variant	protein_coding	NSUN3	NOP2/Sun RNA methyltransferase family member 3	-
0.0386635	NDUFC2:chr11:78069179	3_prime_UTR_variant	protein_coding	NDUFC2	NADH:ubiquinone oxidoreductase subunit C2	-
0.0386851	SLC35F5:chr2:113708721	3_prime_UTR_variant	protein_coding	SLC35F5	solute carrier family 35 member F5	-
0.0388235	MDM4:chr1:204556448	3_prime_UTR_variant	protein_coding	MDM4	MDM4, p53 regulator	-
0.0388292	EIF2AK2:chr2:37104499	3_prime_UTR_variant	protein_coding	EIF2AK2	eukaryotic translation initiation factor 2 alpha kinase 2	-
0.0388479	CFLAR:chr2:201165515	3_prime_UTR_variant	protein_coding	CFLAR	CASP8 and FADD like apoptosis regulator	-
0.0388591	IL1RAP:chr3:190650003	intron_variant	protein_coding	IL1RAP	interleukin 1 receptor accessory protein	-
0.0388877	GATC:chr12:120460925	3_prime_UTR_variant	protein_coding	GATC	glutamyl-tRNA amidotransferase subunit C	-
0.0389161	ITGAX:chr16:31364197	intron_variant	protein_coding	ITGAX	integrin subunit alpha X	-
0.038957	RNF216:chr7:5622561	3_prime_UTR_variant	protein_coding	RNF216	ring finger protein 216	-
0.0389962	KAT8:chr16:31122861	intron_variant	protein_coding	KAT8	lysine acetyltransferase 8	-
0.0390247	HOOK3:chr8:43029250	3_prime_UTR_variant	protein_coding	HOOK3	hook microtubule tethering protein 3	-
0.0391813	CTSS:chr1:150732161	3_prime_UTR_variant	protein_coding	CTSS	cathepsin S	-
0.0392828	AC005258.1:chr19:2293194	intron_variant	nonsense_mediated_decay	AC005258.1	novel protein, readthrough between OAZ1 and SPPL2B	-
0.0392876	EIF3I:chr1:32231289	3_prime_UTR_variant	protein_coding	EIF3I	eukaryotic translation initiation factor 3 subunit I	-
0.0394426	ARIH2:chr3:48924797	intron_variant	protein_coding	ARIH2	ariadne RBR E3 ubiquitin protein ligase 2	-
0.0396328	UPK3BL1:chr7:102637217	3_prime_UTR_variant	protein_coding	UPK3BL1	uroplakin 3B like 1	-
0.0396419	NCF1B:chr7:73232659	intron_variant,non_coding_transcript_variant	processed_transcript	NCF1B	neutrophil cytosolic factor 1B pseudogene	-
0.0396559	CCNI:chr4:77058527	missense_variant	protein_coding	CCNI	cyclin I	deleterious
0.0396651	MRI1:chr19:13773113	3_prime_UTR_variant	protein_coding	MRI1	methylthioribose-1-phosphate isomerase 1	-
0.039701	ISG20:chr15:88643160	intron_variant	protein_coding	ISG20	interferon stimulated exonuclease gene 20	-
0.0397217	UPK3BL1:chr7:102637240	3_prime_UTR_variant	protein_coding	UPK3BL1	uroplakin 3B like 1	-
0.0397424	METTL7A:chr12:50930843	3_prime_UTR_variant	protein_coding	METTL7A	methyltransferase like 7A	-
0.03981	FGD5-AS1:chr3:14944604	non_coding_transcript_exon_variant	lncRNA	FGD5-AS1	FGD5 antisense RNA 1	-
0.0398223	TMEM127:chr2:96249371	3_prime_UTR_variant	protein_coding	TMEM127	transmembrane protein 127	-
0.0398256	SMIM14:chr4:39549520	3_prime_UTR_variant	protein_coding	SMIM14	small integral membrane protein 14	-
0.039828	C5AR1:chr19:47321817	3_prime_UTR_variant	protein_coding	C5AR1	complement C5a receptor 1	-
0.0398929	MRPL30:chr2:99196525	3_prime_UTR_variant	protein_coding	MRPL30	mitochondrial ribosomal protein L30	-
0.039932	APOL1:chr22:36266651	3_prime_UTR_variant	protein_coding	APOL1	apolipoprotein L1	-
0.0399466	ADGRE2:chr19:14734248	3_prime_UTR_variant	protein_coding	ADGRE2	adhesion G protein-coupled receptor E2	-
0.0400709	ZDHHC20:chr13:21375010	3_prime_UTR_variant	protein_coding	ZDHHC20	zinc finger DHHC-type containing 20	-
0.0401233	KCNE3:chr11:74456324	3_prime_UTR_variant	protein_coding	KCNE3	potassium voltage-gated channel subfamily E regulatory subunit 3	-
0.0401372	LINC00963:chr9:129504313	non_coding_transcript_exon_variant	lncRNA	LINC00963	long intergenic non-protein coding RNA 963	-
0.0401467	ANAPC16:chr10:72233938	3_prime_UTR_variant	protein_coding	ANAPC16	anaphase promoting complex subunit 16	-
0.0404205	GSR:chr8:30678634	3_prime_UTR_variant	protein_coding	GSR	glutathione-disulfide reductase	-
0.0405066	RBM3:chrX:48577934	3_prime_UTR_variant	protein_coding	RBM3	RNA binding motif protein 3	-
0.040566	LAMP2:chrX:120439106	intron_variant	protein_coding	LAMP2	lysosomal associated membrane protein 2	-
0.0405847	CFLAR:chr2:201165371	3_prime_UTR_variant	protein_coding	CFLAR	CASP8 and FADD like apoptosis regulator	-
0.0405978	SLC12A9:chr7:100855331	intron_variant	protein_coding	SLC12A9	solute carrier family 12 member 9	-
0.0406142	GRK3:chr22:25725099	3_prime_UTR_variant	protein_coding	GRK3	G protein-coupled receptor kinase 3	-
0.0408119	MRPS16:chr10:73249962	3_prime_UTR_variant	protein_coding	MRPS16	mitochondrial ribosomal protein S16	-
0.040901	PGPEP1:chr19:18365396	3_prime_UTR_variant	protein_coding	PGPEP1	pyroglutamyl-peptidase I	-
0.0411776	APOBEC3C:chr22:39019867	3_prime_UTR_variant	protein_coding	APOBEC3C	apolipoprotein B mRNA editing enzyme catalytic subunit 3C	-
0.041244	AC116366.2:chr5:132472478	intron_variant	protein_coding	AC116366.2	novel protein	-
0.0414245	MRPL30:chr2:99195983	3_prime_UTR_variant	protein_coding	MRPL30	mitochondrial ribosomal protein L30	-
0.041439	EXOSC6:chr16:70248755	3_prime_UTR_variant	protein_coding	EXOSC6	exosome component 6	-
0.0415315	APOBEC3C:chr22:39018907	3_prime_UTR_variant	protein_coding	APOBEC3C	apolipoprotein B mRNA editing enzyme catalytic subunit 3C	-
0.041572	PECAM1:chr17:64322894	3_prime_UTR_variant	protein_coding	PECAM1	platelet and endothelial cell adhesion molecule 1	-
0.0415816	SPN:chr16:29668668	3_prime_UTR_variant	protein_coding	SPN	sialophorin	-
0.0416614	ARPC2:chr2:218235420	intron_variant	protein_coding	ARPC2	actin related protein 2/3 complex subunit 2	-
0.0417341	TMEM170A:chr16:75446112	3_prime_UTR_variant	protein_coding	TMEM170A	transmembrane protein 170A	-
0.0417787	AC242842.3:chr1:149555534	3_prime_UTR_variant	protein_coding	AC242842.3	NA	-
0.0418609	APOL6:chr22:35660583	3_prime_UTR_variant	protein_coding	APOL6	apolipoprotein L6	-
0.0418861	GNL3L:chrX:54564997	3_prime_UTR_variant	protein_coding	GNL3L	G protein nucleolar 3 like	-
0.0418995	TMPO:chr12:98549318	3_prime_UTR_variant	protein_coding	TMPO	thymopoietin	-
0.0419017	OGA:chr10:101810886	intron_variant	protein_coding	OGA	O-GlcNAcase	-
0.0419359	GSR:chr8:30679087	3_prime_UTR_variant	protein_coding	GSR	glutathione-disulfide reductase	-
0.0419473	TRIM56:chr7:101091507	3_prime_UTR_variant	protein_coding	TRIM56	tripartite motif containing 56	-
0.0419731	AC005258.1:chr19:2295545	intron_variant	nonsense_mediated_decay	AC005258.1	novel protein, readthrough between OAZ1 and SPPL2B	-
0.0420635	P2RX5-TAX1BP3:chr17:3675282	intron_variant	nonsense_mediated_decay	P2RX5-TAX1BP3	P2RX5-TAX1BP3 readthrough (NMD candidate)	-
0.0421105	TRIM56:chr7:101091929	3_prime_UTR_variant	protein_coding	TRIM56	tripartite motif containing 56	-
0.0421707	SLC35E2B:chr1:1663595	3_prime_UTR_variant	protein_coding	SLC35E2B	solute carrier family 35 member E2B	-
0.0421748	CFLAR:chr2:201164106	3_prime_UTR_variant	protein_coding	CFLAR	CASP8 and FADD like apoptosis regulator	-
0.0422297	GSR:chr8:30678893	3_prime_UTR_variant	protein_coding	GSR	glutathione-disulfide reductase	-
0.042306	MRPL30:chr2:99195951	3_prime_UTR_variant	protein_coding	MRPL30	mitochondrial ribosomal protein L30	-
0.0423763	APOL6:chr22:35660460	3_prime_UTR_variant	protein_coding	APOL6	apolipoprotein L6	-
0.0424342	HCK:chr20:32095336	intron_variant	protein_coding	HCK	HCK proto-oncogene, Src family tyrosine kinase	-
0.0424424	CFLAR:chr2:201164114	3_prime_UTR_variant	protein_coding	CFLAR	CASP8 and FADD like apoptosis regulator	-
0.04245	MALT1:chr18:58753294	3_prime_UTR_variant	protein_coding	MALT1	MALT1 paracaspase	-
0.0426624	STK4:chr20:45079094	3_prime_UTR_variant	protein_coding	STK4	serine/threonine kinase 4	-
0.0426834	DFFA:chr1:10457602	3_prime_UTR_variant	protein_coding	DFFA	DNA fragmentation factor subunit alpha	-
0.0428018	MCRIP1:chr17:81822816	3_prime_UTR_variant	protein_coding	MCRIP1	MAPK regulated corepressor interacting protein 1	-
0.0429259	CCDC97:chr19:41323066	3_prime_UTR_variant	protein_coding	CCDC97	coiled-coil domain containing 97	-
0.0429479	IKZF3:chr17:39761951	3_prime_UTR_variant	protein_coding	IKZF3	IKAROS family zinc finger 3	-
0.0429702	LYRM7:chr5:131202645	3_prime_UTR_variant	protein_coding	LYRM7	LYR motif containing 7	-
0.0429792	F11R:chr1:160996511	3_prime_UTR_variant	protein_coding	F11R	F11 receptor	-
0.043044	STK10:chr5:172043206	3_prime_UTR_variant	protein_coding	STK10	serine/threonine kinase 10	-
0.043096	STK4:chr20:45078280	3_prime_UTR_variant	protein_coding	STK4	serine/threonine kinase 4	-
0.0431921	NCF1:chr7:74786573	intron_variant	protein_coding	NCF1	neutrophil cytosolic factor 1	-
0.0434315	STK4:chr20:45077592	3_prime_UTR_variant	protein_coding	STK4	serine/threonine kinase 4	-
0.0434762	AC005258.1:chr19:2292318	intron_variant	nonsense_mediated_decay	AC005258.1	novel protein, readthrough between OAZ1 and SPPL2B	-
0.0434983	PAICS:chr4:56459960	3_prime_UTR_variant	protein_coding	PAICS	phosphoribosylaminoimidazole carboxylase and phosphoribosylaminoimidazolesuccinocarboxamide synthase	-
0.0435113	SNX20:chr16:50673059	3_prime_UTR_variant	protein_coding	SNX20	sorting nexin 20	-
0.0436709	GPR65:chr14:88013230	3_prime_UTR_variant	protein_coding	GPR65	G protein-coupled receptor 65	-
0.0437553	MAVS:chr20:3873516	3_prime_UTR_variant	protein_coding	MAVS	mitochondrial antiviral signaling protein	-
0.0438372	ABHD2:chr15:89196022	3_prime_UTR_variant	protein_coding	ABHD2	abhydrolase domain containing 2	-
0.0438952	MTDH:chr8:97728667	3_prime_UTR_variant	protein_coding	MTDH	metadherin	-
0.043987	ADAM8:chr10:133265571	intron_variant	protein_coding	ADAM8	ADAM metallopeptidase domain 8	-
0.0444006	SMYD4:chr17:1781148	3_prime_UTR_variant	protein_coding	SMYD4	SET and MYND domain containing 4	-
0.0446515	APOBEC3F:chr22:39053504	3_prime_UTR_variant	protein_coding	APOBEC3F	apolipoprotein B mRNA editing enzyme catalytic subunit 3F	-
0.0446537	MMP25:chr16:3051979	intron_variant	protein_coding	MMP25	matrix metallopeptidase 25	-
0.044662	VMAC:chr19:5909711	3_prime_UTR_variant	protein_coding	VMAC	vimentin type intermediate filament associated coiled-coil protein	-
0.0447565	ZNF397:chr18:35248583	3_prime_UTR_variant	protein_coding	ZNF397	zinc finger protein 397	-
0.0447739	EIF2AK2:chr2:37102157	3_prime_UTR_variant	protein_coding	EIF2AK2	eukaryotic translation initiation factor 2 alpha kinase 2	-
0.0449633	F11R:chr1:160998148	3_prime_UTR_variant	protein_coding	F11R	F11 receptor	-
0.0450177	GSR:chr8:30678643	3_prime_UTR_variant	protein_coding	GSR	glutathione-disulfide reductase	-
0.0450438	MDM4:chr1:204552503	3_prime_UTR_variant	protein_coding	MDM4	MDM4, p53 regulator	-
0.0450614	BRI3BP:chr12:125027994	3_prime_UTR_variant	protein_coding	BRI3BP	BRI3 binding protein	-
0.0450673	UBOX5:chr20:3108278	3_prime_UTR_variant	protein_coding	UBOX5	U-box domain containing 5	-
0.0450914	KLRD1:chr12:10316638	3_prime_UTR_variant	protein_coding	KLRD1	killer cell lectin like receptor D1	-
0.0452501	VHL:chr3:10152570	3_prime_UTR_variant	protein_coding	VHL	von Hippel-Lindau tumor suppressor	-
0.0453571	XIAP:chrX:123912740	3_prime_UTR_variant	protein_coding	XIAP	X-linked inhibitor of apoptosis	-
0.0454557	MAGT1:chrX:77827621	3_prime_UTR_variant	protein_coding	MAGT1	magnesium transporter 1	-
0.0454817	UPP1:chr7:48106573	intron_variant	protein_coding	UPP1	uridine phosphorylase 1	-
0.0454864	TRAF6:chr11:36486826	3_prime_UTR_variant	protein_coding	TRAF6	TNF receptor associated factor 6	-
0.0455347	KCNE3:chr11:74455785	3_prime_UTR_variant	protein_coding	KCNE3	potassium voltage-gated channel subfamily E regulatory subunit 3	-
0.0456583	SFT2D2:chr1:168251102	3_prime_UTR_variant	protein_coding	SFT2D2	SFT2 domain containing 2	-
0.0457556	LINC00847:chr5:180835373	intron_variant,non_coding_transcript_variant	lncRNA	LINC00847	long intergenic non-protein coding RNA 847	-
0.0457843	IKZF3:chr17:39759378	3_prime_UTR_variant	protein_coding	IKZF3	IKAROS family zinc finger 3	-
0.0458856	LONP2:chr16:48353264	3_prime_UTR_variant	protein_coding	LONP2	lon peptidase 2, peroxisomal	-
0.0459402	ANAPC16:chr10:72234955	3_prime_UTR_variant	protein_coding	ANAPC16	anaphase promoting complex subunit 16	-
0.0459403	DDX58:chr9:32456304	3_prime_UTR_variant	protein_coding	DDX58	DExD/H-box helicase 58	-
0.0460945	DEF6:chr6:35315259	intron_variant	protein_coding	DEF6	DEF6, guanine nucleotide exchange factor	-
0.0462111	N4BP2L2:chr13:32525013	intron_variant	protein_coding	N4BP2L2	NEDD4 binding protein 2 like 2	-
0.0462527	SPCS3:chr4:176331098	3_prime_UTR_variant	protein_coding	SPCS3	signal peptidase complex subunit 3	-
0.0465393	RBM5:chr3:50112221	intron_variant	protein_coding	RBM5	RNA binding motif protein 5	-
0.0467563	IGKV2-30:chr2:89244845	missense_variant	IG_V_gene	IGKV2-30	immunoglobulin kappa variable 2-30	tolerated
0.0468414	TEP1:chr14:20367031	3_prime_UTR_variant	protein_coding	TEP1	telomerase associated protein 1	-
0.0469748	VHL:chr3:10152993	3_prime_UTR_variant	protein_coding	VHL	von Hippel-Lindau tumor suppressor	-
0.0472763	CYP20A1:chr2:203305447	3_prime_UTR_variant	protein_coding	CYP20A1	cytochrome P450 family 20 subfamily A member 1	-
0.0473484	C11orf54:chr11:93761815	3_prime_UTR_variant	protein_coding	C11orf54	chromosome 11 open reading frame 54	-
0.0474633	PECAM1:chr17:64347273	intron_variant	protein_coding	PECAM1	platelet and endothelial cell adhesion molecule 1	-
0.0474974	MDM4:chr1:204552023	3_prime_UTR_variant	protein_coding	MDM4	MDM4, p53 regulator	-
0.0475155	IKZF3:chr17:39760518	3_prime_UTR_variant	protein_coding	IKZF3	IKAROS family zinc finger 3	-
0.047663	AC005258.1:chr19:2292337	intron_variant	nonsense_mediated_decay	AC005258.1	novel protein, readthrough between OAZ1 and SPPL2B	-
0.0476956	SIGLEC9:chr19:51133495	intron_variant	protein_coding	SIGLEC9	sialic acid binding Ig like lectin 9	-
0.0477498	CSF3R:chr1:36478272	intron_variant	protein_coding	CSF3R	colony stimulating factor 3 receptor	-
0.0477769	AC005258.1:chr19:2293409	intron_variant	nonsense_mediated_decay	AC005258.1	novel protein, readthrough between OAZ1 and SPPL2B	-
0.0478279	GNS:chr12:64714730	3_prime_UTR_variant	protein_coding	GNS	glucosamine (N-acetyl)-6-sulfatase	-
0.0478628	MAGT1:chrX:77828545	3_prime_UTR_variant	protein_coding	MAGT1	magnesium transporter 1	-
0.0478823	RAB2B:chr14:21460473	3_prime_UTR_variant	protein_coding	RAB2B	RAB2B, member RAS oncogene family	-
0.0479678	THEM4:chr1:151874650	3_prime_UTR_variant	protein_coding	THEM4	thioesterase superfamily member 4	-
0.0480148	SLC25A37:chr8:23543138	intron_variant	protein_coding	SLC25A37	solute carrier family 25 member 37	-
0.0480879	MRPS16:chr10:73250329	3_prime_UTR_variant	protein_coding	MRPS16	mitochondrial ribosomal protein S16	-
0.0482031	FGD5-AS1:chr3:14944591	non_coding_transcript_exon_variant	lncRNA	FGD5-AS1	FGD5 antisense RNA 1	-
0.0484355	GPN2:chr1:26876353	3_prime_UTR_variant	protein_coding	GPN2	GPN-loop GTPase 2	-
0.0486991	ZNF486:chr19:20198253	3_prime_UTR_variant	protein_coding	ZNF486	zinc finger protein 486	-
0.0487088	AP5B1:chr11:65776911	3_prime_UTR_variant	protein_coding	AP5B1	adaptor related protein complex 5 subunit beta 1	-
0.0487306	APOL6:chr22:35660446	3_prime_UTR_variant	protein_coding	APOL6	apolipoprotein L6	-
0.0489703	METTL16:chr17:2418393	3_prime_UTR_variant	protein_coding	METTL16	methyltransferase like 16	-
0.0490326	CSF3R:chr1:36477423	intron_variant	protein_coding	CSF3R	colony stimulating factor 3 receptor	-
0.0491449	VHL:chr3:10152321	3_prime_UTR_variant	protein_coding	VHL	von Hippel-Lindau tumor suppressor	-
0.049172	WASH8P:chr12:16734	non_coding_transcript_exon_variant	unprocessed_pseudogene	WASH8P	WAS protein family homolog 8, pseudogene	-
0.0492153	MEFV:chr16:3242590	3_prime_UTR_variant	protein_coding	MEFV	MEFV, pyrin innate immunity regulator	-
0.0493819	ZNF101:chr19:19681496	3_prime_UTR_variant	protein_coding	ZNF101	zinc finger protein 101	-
0.0495072	ABHD18:chr4:128037528	3_prime_UTR_variant	protein_coding	ABHD18	abhydrolase domain containing 18	-
0.0496186	CSF3R:chr1:36478031	intron_variant	protein_coding	CSF3R	colony stimulating factor 3 receptor	-
0.0496842	SPN:chr16:29668212	3_prime_UTR_variant	protein_coding	SPN	sialophorin	-
0.0498427	ARHGAP26:chr5:143225441	3_prime_UTR_variant	protein_coding	ARHGAP26	Rho GTPase activating protein 26	-
0.049893	H2AZ2:chr7:44833300	3_prime_UTR_variant	protein_coding	H2AZ2	H2A histone family member V	-
0.0499477	SOAT1:chr1:179357743	3_prime_UTR_variant	protein_coding	SOAT1	sterol O-acyltransferase 1	-
0.0499722	GBP4:chr1:89183658	3_prime_UTR_variant	protein_coding	GBP4	guanylate binding protein 4	-
0.0499948	RCAN3:chr1:24538469	3_prime_UTR_variant	protein_coding	RCAN3	RCAN family member 3	-
Title p.GLM means the P-value based on the generalized linear model; title site_id means the differential editing sites in peripheral blood samples; title Consequence means the consequence types of editing sites in peripheral blood samples; title BIOTYPE means the biology function of the edited genes; title SYMBOL refers to the gene of the specific editing site; title description means the detail…

## Sheet: Table S10
Table S10. 123 differentially expressed genes in response to EIF2AK2 overexpression.
ensembl_gene_id	logFC	PValue	external_gene_name	description
ENSG00000055332	7.6	0	EIF2AK2	eukaryotic translation initiation factor 2 alpha kinase 2
ENSG00000204389	2.2	4.2212e-77	HSPA1A	heat shock protein family A (Hsp70) member 1A
ENSG00000204388	2.1	6.76087e-74	HSPA1B	heat shock protein family A (Hsp70) member 1B
ENSG00000149658	-2	2.61968e-59	YTHDF1	YTH N6-methyladenosine RNA binding protein 1
ENSG00000170345	-1.8	1.78503e-35	FOS	Fos proto-oncogene, AP-1 transcription factor subunit
ENSG00000163295	-1.5	5.26101e-31	ALPI	alkaline phosphatase, intestinal
ENSG00000147689	1.5	8.25693e-28	FAM83A	family with sequence similarity 83 member A
ENSG00000165029	1.6	4.09694e-23	ABCA1	ATP binding cassette subfamily A member 1
ENSG00000196787	-1.3	9.54564e-22	HIST1H2AG	histone cluster 1 H2A family member g
ENSG00000162772	-1.1	2.10908e-20	ATF3	activating transcription factor 3
ENSG00000173110	2.7	2.96139e-19	HSPA6	heat shock protein family A (Hsp70) member 6
ENSG00000168685	1.3	2.30375e-18	IL7R	interleukin 7 receptor
ENSG00000053108	-1	1.5014e-17	FSTL4	follistatin like 4
ENSG00000184678	-1.2	2.81159e-17	HIST2H2BE	histone cluster 2 H2B family member e
ENSG00000132002	1	3.20613e-17	DNAJB1	DnaJ heat shock protein family (Hsp40) member B1
ENSG00000171931	3.2	5.49958e-17	FBXW10	F-box and WD repeat domain containing 10
ENSG00000277224	-1.6	5.15171e-15	HIST1H2BF	histone cluster 1 H2B family member f
ENSG00000180596	-1.4	6.39665e-15	HIST1H2BC	histone cluster 1 H2B family member c
ENSG00000133302	-1	1.63713e-14	SLF1	SMC5-SMC6 complex localization factor 1
ENSG00000169239	-1	1.00925e-13	CA5B	carbonic anhydrase 5B
ENSG00000273802	-1	1.37777e-13	HIST1H2BG	histone cluster 1 H2B family member g
ENSG00000133401	1.1	4.70265e-13	PDZD2	PDZ domain containing 2
ENSG00000123358	-1.4	2.32271e-12	NR4A1	nuclear receptor subfamily 4 group A member 1
ENSG00000125740	-1.3	2.57578e-12	FOSB	FosB proto-oncogene, AP-1 transcription factor subunit
ENSG00000276180	-1	2.76634e-12	HIST1H4I	histone cluster 1 H4 family member i
ENSG00000163395	2.9	1.01681e-11	IGFN1	immunoglobulin-like and fibronectin type III domain containing 1
ENSG00000108984	-1.3	4.28925e-11	MAP2K6	mitogen-activated protein kinase kinase 6
ENSG00000149948	1	2.25673e-10	HMGA2	high mobility group AT-hook 2
ENSG00000182463	-1.2	4.49509e-10	TSHZ2	teashirt zinc finger homeobox 2
ENSG00000101076	-1.8	1.78299e-09	HNF4A	hepatocyte nuclear factor 4 alpha
ENSG00000099250	1.1	5.16226e-09	NRP1	neuropilin 1
ENSG00000158406	-1.1	6.74023e-09	HIST1H4H	histone cluster 1 H4 family member h
ENSG00000079385	1.6	9.22477e-09	CEACAM1	carcinoembryonic antigen related cell adhesion molecule 1
ENSG00000217275	-1.9	1.14168e-08	AL031777.1	ribosomal protein S10 (RPS10) pseudogene
ENSG00000128510	1.2	2.84019e-08	CPA4	carboxypeptidase A4
ENSG00000133216	1.1	3.31847e-08	EPHB2	EPH receptor B2
ENSG00000006611	-1.4	4.59041e-08	USH1C	USH1 protein network component harmonin
ENSG00000153234	-1.1	4.62882e-08	NR4A2	nuclear receptor subfamily 4 group A member 2
ENSG00000170848	1.6	4.65738e-08	PSG6	pregnancy specific beta-1-glycoprotein 6
ENSG00000282988	-1.4	4.6692e-08	AL031777.3	novel protein
ENSG00000203814	-1	2.02463e-07	HIST2H2BF	histone cluster 2 H2B family member f
ENSG00000065361	-1.4	2.11308e-07	ERBB3	erb-b2 receptor tyrosine kinase 3
ENSG00000138670	-1.9	2.49476e-07	RASGEF1B	RasGEF domain family member 1B
ENSG00000002079	1.8	3.35501e-07	MYH16	myosin heavy chain 16 pseudogene
ENSG00000119922	1.3	5.55499e-07	IFIT2	interferon induced protein with tetratricopeptide repeats 2
ENSG00000277075	-1.2	7.49769e-07	HIST1H2AE	histone cluster 1 H2A family member e
ENSG00000065618	1.5	7.64372e-07	COL17A1	collagen type XVII alpha 1 chain
ENSG00000186517	1.9	8.01104e-07	ARHGAP30	Rho GTPase activating protein 30
ENSG00000278828	-1.1	9.0326e-07	HIST1H3H	histone cluster 1 H3 family member h
ENSG00000004799	-1.1	1.00251e-06	PDK4	pyruvate dehydrogenase kinase 4
ENSG00000138356	1	1.03182e-06	AOX1	aldehyde oxidase 1
ENSG00000285517	1	1.49916e-06	AC010198.2
ENSG00000230882	1.6	2.47486e-06	AC005077.4	hypothetical protein LOC285908 (LOC285908) pseudogene
ENSG00000196747	-1.6	3.41348e-06	HIST1H2AI	histone cluster 1 H2A family member i
ENSG00000273983	-1.2	3.96188e-06	HIST1H3G	histone cluster 1 H3 family member g
ENSG00000115129	1	4.22073e-06	TP53I3	tumor protein p53 inducible protein 3
ENSG00000272468	-1.4	6.69801e-06	AL021807.1	novel transcript
ENSG00000167964	-1	6.80199e-06	RAB26	RAB26, member RAS oncogene family
ENSG00000137965	1.3	7.88832e-06	IFI44	interferon induced protein 44
ENSG00000234210	2.2	9.68403e-06	AC006372.3
ENSG00000181218	-1.7	1.09251e-05	HIST3H2A	histone cluster 3 H2A
ENSG00000009950	-1.1	1.23359e-05	MLXIPL	MLX interacting protein like
ENSG00000165757	1.6	1.54804e-05	JCAD	junctional cadherin 5 associated
ENSG00000243137	1.6	1.65877e-05	PSG4	pregnancy specific beta-1-glycoprotein 4
ENSG00000168079	-1.1	1.7072e-05	SCARA5	scavenger receptor class A member 5
ENSG00000279041	1.9	1.69881e-05	AC102945.2	TEC
ENSG00000175294	1.1	1.72077e-05	CATSPER1	cation channel sperm associated 1
ENSG00000238178	1.7	2.02546e-05	AC078993.1	novel transcript, antisense to MAGEB17
ENSG00000144583	2.2	2.08243e-05	2023-03-04	membrane associated ring-CH-type finger 4
ENSG00000185432	-1.7	2.39567e-05	METTL7A	methyltransferase like 7A
ENSG00000105289	-2	2.85184e-05	TJP3	tight junction protein 3
ENSG00000186205	-1	2.9309e-05	2023-03-01	mitochondrial amidoxime reducing component 1
ENSG00000054392	1.5	3.0772e-05	HHAT	hedgehog acyltransferase
ENSG00000230662	3.1	3.39936e-05	TNPO1P2	transportin 1 pseudogene 2
ENSG00000126709	-1.8	4.18063e-05	IFI6	interferon alpha inducible protein 6
ENSG00000275874	1	5.09713e-05	PICSAR	P38 inhibited cutaneous squamous cell carcinoma associated lincRNA
ENSG00000107796	2.1	5.60395e-05	ACTA2	actin, alpha 2, smooth muscle, aorta
ENSG00000249102	3.4	5.94841e-05	AC034223.1	novel transcript
ENSG00000268355	7.4	7.26729e-05	AC243960.3	novel transcript
ENSG00000111181	-1.9	8.92357e-05	SLC6A12	solute carrier family 6 member 12
ENSG00000135114	1.1	8.94839e-05	OASL	2'-5'-oligoadenylate synthetase like
ENSG00000274267	-1.7	8.98066e-05	HIST1H3B	histone cluster 1 H3 family member b
ENSG00000122641	1.2	0.000110615	INHBA	inhibin subunit beta A
ENSG00000176490	-1	0.000125466	DIRAS1	DIRAS family GTPase 1
ENSG00000183671	1.5	0.000134169	GPR1	G protein-coupled receptor 1
ENSG00000117226	1.1	0.000151223	GBP3	guanylate binding protein 3
ENSG00000185518	-1.8	0.000156206	SV2B	synaptic vesicle glycoprotein 2B
ENSG00000212123	1.3	0.000200679	PRR22	proline rich 22
ENSG00000239857	1.2	0.000201494	GET4	golgi to ER traffic protein 4
ENSG00000116701	1.4	0.000213407	NCF2	neutrophil cytosolic factor 2
ENSG00000166317	2.7	0.000243282	SYNPO2L	synaptopodin 2 like
ENSG00000164920	-1.1	0.000246569	OSR2	odd-skipped related transciption factor 2
ENSG00000132639	-1.7	0.000254229	SNAP25	synaptosome associated protein 25
ENSG00000058085	1.4	0.000301149	LAMC2	laminin subunit gamma 2
ENSG00000198758	-1.1	0.00030677	EPS8L3	EPS8 like 3
ENSG00000134668	1.1	0.000356267	SPOCD1	SPOC domain containing 1
ENSG00000167107	-1	0.0004102	ACSF2	acyl-CoA synthetase family member 2
ENSG00000005102	-1.8	0.000414824	MEOX1	mesenchyme homeobox 1
ENSG00000216331	-1.5	0.000431207	HIST1H1PS1	histone cluster 1 H1 pseudogene 1
ENSG00000250697	1.7	0.000437216	AC010343.3	novel transcript
ENSG00000229660	7	0.000444823	AC004975.2	novel transcript
ENSG00000214145	-1.2	0.000464536	LINC00887	long intergenic non-protein coding RNA 887
ENSG00000278962	-1.8	0.000462441	AC092645.1	TEC
ENSG00000076641	1.4	0.000494313	PAG1	phosphoprotein membrane anchor with glycosphingolipid microdomains 1
ENSG00000203727	1.8	0.000520153	SAMD5	sterile alpha motif domain containing 5
ENSG00000161509	1.4	0.000536449	GRIN2C	glutamate ionotropic receptor NMDA type subunit 2C
ENSG00000205085	1.5	0.000593778	FAM71F2	family with sequence similarity 71 member F2
ENSG00000107902	-1.1	0.000598336	LHPP	phospholysine phosphohistidine inorganic pyrophosphate phosphatase
ENSG00000105655	1.4	0.000664844	ISYNA1	inositol-3-phosphate synthase 1
ENSG00000165716	1.5	0.000679135	DIPK1B	divergent protein kinase domain 1B
ENSG00000274184	4.7	0.00067723	AC011815.2	novel transcript, antisense to ZSCAN30
ENSG00000279458	7.3	0.000686566	AC244230.1	novel transcript
ENSG00000183762	-1.1	0.000704811	KREMEN1	kringle containing transmembrane protein 1
ENSG00000142173	1.1	0.00075987	COL6A2	collagen type VI alpha 2 chain
ENSG00000243742	1.3	0.000774796	RPLP0P2	ribosomal protein lateral stalk subunit P0 pseudogene 2
ENSG00000222005	3.4	0.000804468	LINC01118	long intergenic non-protein coding RNA 1118
ENSG00000123342	1.5	0.000818508	MMP19	matrix metallopeptidase 19
ENSG00000159885	1.3	0.000852341	ZNF222	zinc finger protein 222
ENSG00000134955	1.3	0.000861467	SLC37A2	solute carrier family 37 member 2
ENSG00000280147	2.6	0.000909093	AC084026.3	TEC
ENSG00000150750	-3.7	0.000919372	C11orf53	chromosome 11 open reading frame 53
ENSG00000258851	6.9	0.00096103	AL139300.2	novel transcript, antisense to BAG5
ENSG00000225217	2.5	0.00101743	HSPA7	heat shock protein family A (Hsp70) member 7
